# Supplementary material for: Relations of social cognition with affective states: Insights from an expanded 2650-word database on warmth and competence
Source: Behav Res Methods. 2026 Jul 7;58(8):223. doi: 10.3758/s13428-026-03085-y (PMC13341888; doi:10.3758/s13428-026-03085-y)
Supplement: Supplementary file 1 — Supplementary file1 (XLSX 251 KB) [file 13428_2026_3085_MOESM1_ESM.xlsx]

## Sheet: Appendix 2
ENGLISHword	POLISHword	NumberoflettersinPolish	WARMTHmean	COMPETENCEmean	POSITIVITYmean	NEGEATIVITYmean	AROUSALmean	SUBJECTIVESIGNIFICANCEmean	AUTOMATICITYmean	REFLECTIVENESSmean
pedophile	pedofil	7	0.678571	7	7.61	84.17	79.22	54.56	37.44	37.67
corpse	trup	4	6.53571	20.6429	11.06	77.56	63.22	60.11	34.11	39.28
chill	chłód	5	7.93103	27.871	17.36	66.61	47.24	41.18	32.67	54
murderer	morderca	8	8.56667	34.7308	8.76	85.92	81.27	53.96	31.64	55.48
coffin	trumna	6	10.2069	36.7241	6.05	75.85	60.22	58.72	27.55	48.83
deceit / fraud	oszustwo	8	10.375	28.4815	22.44	80.39	87.5	46.11	42.94	60.06
fable	bajka	5	10.6667	63.3571	81.12	6.64	44.21	37.09	67.58	29.15
funeral	pogrzeb	7	10.6667	36.8571	4.35	82.35	74.48	54.17	62.7	35.78
death bed	łoże śmierci	12	10.75	26.0667	14.32	71.82	42.27	47.14	40.86	35.91
discrimination	dyskryminacja	13	10.8276	19.5926	5.41	83.19	86.43	57.38	50.05	38.59
kelpie	topielec	8	10.9259	19	16.5	68.44	63.72	47.94	30.72	40.89
murder	zabójstwo	9	11.069	28.1071	6	90.42	85.95	48.89	55.58	49.53
callousness	nieczułość	10	11.1667	28.2069	6.6	67.13	64.52	51.17	41.17	42.71
assassin	skrytobójca	11	11.2222	46.4074	10.07	67.2	67.53	40.13	18.47	65.4
necrosis	martwica	8	11.4444	22.4138	7.93	82.89	75.96	40.89	28.33	56.41
nieprzyjazność	nieprzyjazność	14	12.5556	20.5333	5.85	73.05	71.58	38.16	32.89	27.95
distrust	nieufność	9	12.5556	33.931	12.32	79.21	77	53.05	49.42	44.32
carnage	rzeź	4	12.5862	21.6333	16.25	76.33	88.42	49.96	35.5	48.83
slave	niewolnik	9	12.6786	18.037	14.48	76.57	56.43	36.74	21.78	58.65
menace	groźba	6	13.1071	26.7931	8.1	56.69	61.9	43.85	44.95	53.81
incest	kazirodztwo	11	13.1429	11.8621	10.68	83.87	73.94	43.84	39.71	28.74
hatred	nienawiść	9	13.1935	17.8571	6.63	94	90.26	46.11	62.74	28.53
corps / carcass	truchło	7	13.25	17.7692	8.72	63.24	53.12	31.68	20.76	45.24
suicide	samobójstwo	11	13.3103	25.3103	15.68	84.4	77	60.56	47.68	57.52
disgust	obrzydliwość	12	13.3214	23.9286	10.27	81.3	59.8	55.29	46.48	47.56
guillotine	gilotyna	8	13.3871	33.8846	17.35	72.15	57.33	41.78	29.3	59.17
hostile	wrogi	5	13.4483	31.8667	9.96	76.17	76.14	59.14	44.73	35.95
bereavement	żałoba	6	13.5	31	8.09	86.22	78.26	70.57	62.17	29.91
filth	plugawstwo	10	13.6071	21.4444	19.26	68.65	63.17	32.04	30.57	52.61
malevolence	nieżyczliwość	13	13.7143	30.871	7.08	79.16	72	56	36.6	41.56
invader	najeźdźca	9	13.7857	41.0741	8.26	71.42	74	52.58	36.77	49.55
duplicity	dwulicowość	11	13.8621	24.24	10.35	80.45	75.5	62.09	21.68	55.91
traitor	zdrajca	7	13.8966	24.0345	3.86	87.29	87.33	41	39.76	66.24
dictator	dyktator	8	13.9032	39.1538	2.43	82.19	68.19	29.14	15.19	79.38
insincerity	nieszczerość	12	14	18.2593	6.94	79.56	76	68.13	32.38	51.75
terror	groza	5	14.1786	39.4643	9.84	66.21	81.39	53	53.09	35.25
divorce	rozwód	6	14.2143	33.2857	12.13	75.7	83.22	57.38	30.83	53.81
blackmail	szantaż	7	14.2308	34.0833	10.83	86.39	79.17	44.89	47.67	46.11
cad	cham	4	14.25	18.3704	5.92	70.13	70.87	35.17	33.65	43.29
cell	cela	4	14.2903	28	7.14	69.32	55.18	28.91	29	53.05
ice	lód	3	14.3667	44.4211	29.65	46.96	37.13	28.48	23.48	56
calamity	nieszczęście	12	14.6	21.2308	3.86	81.81	78.24	57.05	47.24	35.81
tumor	nowotwór	8	14.6071	33.8214	5.06	95.58	82.39	71.21	37.36	55.79
resentment	uraza	5	14.6333	31.3333	18.12	75.2	71.38	62.22	38.5	35.3
frost	mróz	4	14.931	41.6667	26.1	51.9	45.05	35.33	34.33	45.48
coldness	oschłość	8	14.931	33.3077	32.55	39.97	58.33	41.65	43.74	34.53
explosiveness	wybuchowość	11	14.931	22.6786	13.67	69.33	81.52	38.1	49.83	27.83
hanging	wisielec	8	14.9655	24.5517	6.04	93.46	64.62	43.89	36.46	35.48
avarice	skąpstwo	8	14.9667	26.8519	7.8	60.4	60.46	54.8	25.8	67.52
war	wojna	5	15.0741	26.3333	3.45	92.15	91.16	79.21	29.68	53.84
selfishness	samolubstwo	11	15.1	31.9655	11.61	72.09	66.13	52.26	31.35	47.13
syphilis	kiła	4	15.1111	17.037	40.67	18.76	25.55	29.26	36.15	44.82
cruelty	okrucieństwo	12	15.2	22.6429	6.92	89.16	83.79	66.17	31.54	34.83
hunger	głód	4	15.2143	21.4444	18.17	76.13	58.61	46.83	33.22	50
punishment	ukaranie	8	15.2581	36	14.92	66.35	64	54.78	32.63	59.96
terror	terror	6	15.4194	24.5714	4.96	86.09	90.86	60	45	46.91
coma	śpiączka	8	15.5	38.2903	8	81.31	45.94	57.63	16.13	65.56
asshole	dupek	5	15.5	20.56	20.63	69.52	66.42	38.22	43	30.96
bandit	bandyta	7	15.5185	19.2051	11.76	77.57	73.57	20.33	32.71	44.38
brutality	brutalność	10	15.5517	26.0741	6.67	84.62	91.24	36.76	30.76	43.33
rot	zgnilizna	9	15.8	16.4444	9.52	72.61	55.09	32.18	37.87	40.59
degradation	degradacja	10	15.9032	22.8333	12.74	85.91	68.73	62.27	37.83	55.55
dislike	antypatia	9	16.0333	32.2593	15.46	70.68	67.71	39.32	46.11	50.39
snob	snob	4	16.037	34.9355	8.73	11	48.73	27.81	26.07	54.8
junk	śmieć	5	16.0714	20.3077	12.3	53.9	52.74	38.89	19	48.26
tomb	grób	4	16.1071	35.75	6.76	85.33	53.57	63.78	58.43	36.38
trauma	trauma	6	16.2143	28.9032	6.15	95.65	91.11	66.22	44.95	31.5
abortion	poronienie	10	16.3103	28.6296	3.58	91.46	84.54	66.58	41.08	27.08
pervert	zboczeniec	10	16.3214	17.3793	19	82.65	83.79	39.48	39.75	37.26
crook	oszust	6	16.3929	29.5556	8.83	78.65	77.5	55.18	35.78	55.45
scum	szumowiny	9	16.4	17.7	9.68	78.9	69	38.43	31.9	46.14
sadism	sadyzm	6	16.4138	50.5926	35.41	81.5	69.5	49.5	60.64	43.18
alcoholism	alkoholizm	10	16.4333	16.1071	12.38	89.35	77.38	61	42.42	35.31
loneliness	samotność	9	16.4839	26.6071	15.24	77.16	53.08	75.88	44.68	53.04
bankrupt	bankrut	7	16.5714	20.075	10.55	86.4	71.65	62	26.2	56.1
death	śmierć	6	16.6786	28.6296	9.47	91.89	70.68	72.37	46.16	40.58
slut / whore	dziwka	6	16.6897	26.8	18.86	61.64	62.36	34.41	32.68	47.14
vomit	wymiociny	9	16.7143	17.8621	5.29	86.19	78.62	29.24	19.24	46.62
rag	szmata	6	16.7333	23.9231	15.76	58	56.27	30.84	22.24	47.76
cockroach	karaluch	8	16.75	26.9286	6.18	70.36	52.55	17.77	29.64	40.64
villain	łotr	4	16.8889	35.5769	14.38	68.44	79.13	40.06	31.75	43.69
accident	wypadek	7	16.9333	17.0385	3.84	79.95	89.37	64.25	44.58	49.65
snobbery	snobizm	7	17	38.2593	10	64.5	59.56	47.33	30.78	70.28
rudeness	grubiaństwo	11	17.0357	19.1429	6.4	68.88	62.91	28.61	39	47.54
tyrant	tyran	5	17.04	33.4815	6.88	81.12	71.96	60.46	34.5	66.73
bug	pluskwa	7	17.3571	28.1724	7.32	69.56	70.85	34.64	33.96	48.04
tragedy	tragedia	8	17.4643	18.5172	6.4	86.68	79.92	74.92	54.68	32.48
scabies	świerzb	7	17.4667	71.7667	9.05	72.48	65.48	27.95	25.43	52.95
coercion	przymus	7	17.48	29.8966	13.24	81.05	76.19	59.9	33.81	50.05
dungeon	loch	4	17.5667	28.0714	13.03	63.52	57.52	28.97	23.9	53.52
crisis	kryzys	6	17.6129	28.1379	7.53	18.2	23.8	42.31	42.33	45.8
glacier	lodowiec	8	17.6129	46.7105	10.4	39.13	27.2	47.73	18.8	64.53
disapproval	nieprzychylność	15	17.6552	25.04	17.57	64.67	60.19	44.24	32.81	37.76
nightmare	koszmar	7	17.6667	26.3	7.75	89	82.56	40.5	40.31	40.94
manipulation	manipulacja	11	17.6667	49.6429	19.17	75.17	61.55	63	38	74.86
tsunami	tsunami	7	17.7931	32	6.81	80.55	79.47	62.23	35.26	48.23
poverty	ubóstwo	7	17.8929	25.4074	9.39	65.96	62.61	62.5	27.22	42.43
aggressiveness	napastliwość	12	17.9259	27.5926	11.11	80.37	75.32	29.74	21.37	49.05
ignorance	ignorancja	10	17.9333	27.1724	8.15	78.7	70.5	47.65	23.5	53.45
weakling	słabeusz	8	18.0714	22.8333	10.67	71.1	55.35	32.17	30.69	32.43
refuse heap	śmietnik	8	18.1379	32.6	10.87	60.87	41.55	30.77	23.26	47.77
sect	sekta	5	18.1852	30.0667	11.74	82	76.58	21.68	47.32	43.53
niehonorowość	niehonorowość	13	18.2143	20.5714	12.5	80.83	58.06	59.56	40.11	38.33
selfishness	egoizm	6	18.2759	19.5357	25.92	61.67	66.21	59.08	29.54	57.88
insult	zniewaga	8	18.2903	27.037	18.64	76.48	81.17	62.61	32.79	38
poison	trucizna	8	18.3103	33.5	11.87	79.13	71.77	46.73	25.77	64.32
crusade	krucjata	8	18.6296	36.5714	17.14	80.43	78.48	33.14	41.57	59.86
lice	wszy	4	18.6897	16.1852	9.5	67.65	61.56	38.78	13	63.5
flood	powódź	6	18.7	23.5185	10	73.78	73.89	62.22	26.11	45.28
callus	kostnina	8	18.7931	38.1667	23.11	39.22	26.33	19.94	21.83	58.67
confident	konfident	9	18.8333	25.2759	9.5	68.93	68.07	35.36	25.32	58.89
ridicule	kpiny	5	18.8462	25.4688	8.09	80.13	78.27	46.82	46.91	31.86
handicap	ułomność	8	18.931	13.3103	5.6	72.73	57.54	55.89	27.88	40.72
hounded	zaszczucie	10	18.9375	26.0385	10.2	89.4	81.88	55.16	32.64	44.6
torment	męka	4	19	28.4815	6.04	77.09	80.95	54.36	33.09	43
rape	gwałt	5	19.0769	7.42857	2.3	96.2	93.11	66.26	35.47	45.89
infidelity	niewierność	11	19.1379	15.3	6.44	88.38	87.69	69.85	44.54	25.56
complaint	narzekanie	10	19.1538	19.75	11.5	68.17	69	56	42	41.83
cemetery	cmentarz	8	19.1667	32.7586	13	50.67	47.06	57.61	28.06	30.5
unethical	nieetyczność	12	19.1935	21.7778	6.37	76.21	74.68	48.25	20.05	64.4
harming	krzywdzenie	11	19.2143	13.4643	3.3	93.15	93.5	59.1	32.95	42.7
paralysis	paraliż	7	19.25	22.3103	5.1	89.68	59.13	57.52	35.42	51.81
theft	kradzież	8	19.2857	24.3333	4.5	85.78	87.56	50.44	20.56	47.94
spanking	pobicie	7	19.3667	25.4138	12.95	79.45	81.86	36.64	33.91	32.77
cowardice	tchórzliwość	12	19.3704	20.4643	11.26	74.09	66.32	41.18	52.95	25.82
betrayal	zdrada	6	19.375	14.5897	4.48	86.73	86.55	66.32	48.82	41.77
syphilis	syfilis	7	19.3929	18.6207	8.04	77.52	64	48.75	13.83	33.91
rabble	chamstwo	8	19.4062	17.6786	6.1	69.67	82.1	41.55	39.52	51.81
fish bone	ości	4	19.4138	27.0741	16.52	56.89	55.7	29.7	16.19	49.56
hopelessness	beznadziejność	14	19.4615	18.5517	3.43	83.1	69.1	55.43	37.76	33.19
bomb	bomba	5	19.5	42.5862	16.5	75.22	88.22	49.89	25.06	68.44
gallows	szubienica	10	19.5667	22.48	8.08	84.88	70	39.22	38.61	38
fall	spadek	6	19.5667	40.2222	29.65	32	56.81	56.38	49.23	49.77
indifference	obojętność	10	19.5806	32.4074	13.83	51.3	47	34.13	16.65	61.74
scurvy	szkorbut	8	19.6429	25.6552	10.04	70.04	48.31	38.25	12.46	52.36
criminal	przestępca	10	19.6897	16.7778	7.81	79.33	75.33	41.96	29.44	51.74
malice	złośliwość	10	19.76	18.963	10.08	82.64	75.23	58.04	42.68	56.08
plea	zarzut	6	19.7742	36.3333	8.13	69.6	73.67	50.6	30.27	51.27
alcoholic	alkoholik	9	19.8214	15.9259	6.05	83.77	64.82	42.73	44.09	45.5
intruder	intruz	6	19.8966	33.1071	11.39	76.96	78.48	59.35	28.43	55.09
slaughter	ubój	4	19.9259	22.3929	49.91	24.41	52.76	72.71	55.88	57.44
slime	szlam	5	19.9286	17.4444	9.45	61	48.16	19.34	19.21	49.65
ulcer	wrzód	5	19.9615	22.5667	7.42	83.39	63.78	32.61	24.77	51.52
arrest	areszt	6	19.9667	28.9231	11.95	76.79	63	50.55	29	56
scourge	plaga	5	20.0357	47.2	11.6	83.32	59.04	56.8	16.88	64.84
liar	kłamca	6	20.0937	24.9259	15.74	68.74	71.95	41.58	24.21	73.32
stench	smród	5	20.1	14.2333	8.13	76.53	58.65	14.07	17.14	43.33
torture	tortura	7	20.1667	30.1852	9.58	81	80.75	45.21	36.34	54.1
blasphemy	bluźnierstwo	12	20.1923	20.7568	19.96	69.08	67.85	42.42	35.69	45.62
tombstone	nagrobek	8	20.25	33.7241	11.68	69.75	55.93	55.71	39	41.67
bitch	padlina	7	20.2683	21.2	11.07	76.5	42.14	21.36	20.46	44.5
morgue	kostnica	8	20.3571	33.32	23.57	63.04	47.13	47.09	31.57	52.83
minus	minus	5	20.3871	35.4828	15.05	51.2	45.1	34.75	18.3	70.5
zombie	zombie	6	20.4138	30.2667	6.25	57.89	42.07	18.29	24.46	41.57
drunkard	pijak	5	20.4194	19.4074	14.48	71.72	68.42	51.13	28.42	37.3
crime	przestępstwo	12	20.5667	25.7407	3.25	81.94	80.81	68.31	27.44	56.56
garbage	śmieci	6	20.5862	22.6071	13.29	49.14	45.29	48.52	25.48	45.76
fan	wentylator	10	20.5862	53.0357	33.68	14.36	28.92	28.72	16.52	77.2
deficient	niedobór	8	20.6071	31.2857	6.12	75	64	37.62	13.24	54.59
unreliability	niesłowność	11	20.6296	17.7143	7	77.9	72.24	46.95	23.33	49.57
attacking	atakowanie	10	20.6774	34.8966	13.53	83.68	78.95	58.37	57.26	20.53
handicap	utrudnienie	11	20.7	33.0714	14.83	61.53	62.55	49.93	34.38	60.37
sadist	sadysta	7	20.7241	25.3448	5.95	80.43	77	35.9	32.57	50.9
unemployment	bezrobocie	10	20.7667	12.9	4.16	80.77	60.25	73.39	23.29	45.19
apathy	apatia	6	20.7742	29.5556	12.81	79.56	42.75	42.25	20.5	40.75
greed	chciwość	8	20.7931	26.6552	9.68	85.39	73.79	46.89	25.29	67.96
cesspool	szambo	6	20.8929	22.7692	14.24	58.72	47.21	26.48	13.54	53
ache / pain	ból	3	20.9	30.3571	12.22	92.39	78.11	62.94	48.78	49.33
end	koniec	6	20.9	42.1852	31.95	75.69	76.5	58.48	22.43	35.6
forcing	zmuszanie	9	20.9	22.8	7.38	79.81	82	70.81	49.27	67.35
leprosy	trąd	4	20.9286	22.6296	12.78	78.96	49.35	29.09	20.7	52.83
hostage	zakładnik	9	20.9655	32.9259	9.83	79.52	77.43	48.09	26.7	57.43
violence	przemoc	7	21	19.8462	4.45	92.25	85.79	58.63	40.58	31.11
thief	złodziej	8	21	27.6667	5.57	81.65	80.59	54.32	37.96	53.77
robber	rabuś	5	21.1071	24.9655	14.36	58.91	63.27	28.5	38.47	42.53
disgrace	hańba	5	21.1724	19.1034	11.27	88.14	73.29	51.19	49.14	36.86
confused	bezład	6	21.1852	13.8333	14.39	67.84	61.28	31.55	46.87	46.19
loss	strata	6	21.2333	27.069	10.32	87.47	73.11	62.53	52.89	29.21
waste	odpady	6	21.3438	20.4643	3.95	58.57	48.43	40.81	9.76	56.1
disgust	obrzydzenie	11	21.3548	25	7.48	65.24	64.24	48.19	43.62	24.29
hostility	wrogość	7	21.3667	18.3704	7.48	50.54	90.24	48.48	36.29	63.81
burial	pochówek	8	21.3846	43.9667	9.92	72.85	51.19	60.85	53.73	33.88
gloom	mrok	4	21.4074	33	18.7	70.57	59.55	47.77	43.77	49.45
hail	grad	4	21.5	43.5517	29.78	36.75	42.52	19.25	25.18	55.71
toothache	ból zęba	8	21.5	28.0741	10.7	84.15	79.8	61.1	23.05	48.45
bitch	suka	4	21.5185	29.3714	7.11	65.89	66.93	24.57	29.5	34.63
slum	slums	5	21.5484	14.75	9.59	76.5	41.91	29.64	24.14	47.73
dung / manure	gnój	4	21.5667	19.8929	16.22	66.78	56.52	15.96	23.26	48.43
crime	zbrodnia	8	21.5714	36.9655	9.28	79.44	86.56	55.44	22.33	52.39
craftiness	podstępność	11	21.5714	42.7586	7.55	85.29	73.24	49.24	53	69.86
resignation	rezygnacja	10	21.6071	27.6786	11.55	70.14	35.6	56	49.17	61.4
brat	bachor	6	21.6774	19.5333	19.58	62.26	76.42	27.4	34.37	46.55
lump	guzek	5	21.7143	27.6667	7	64.09	61.91	56.18	23.55	49.18
mildew / mold	pleśń	5	21.7241	20.1071	6.1	69.93	66.91	25.79	23.9	53.29
bandit	bandzior	8	21.7333	17.4737	19.04	53.46	85.5	37.17	37.96	46.04
filth	nieczystości	12	21.7742	20.2222	12.55	67.37	61.31	31.59	26.76	37.74
vanity	próżność	8	21.8571	31.1034	10.72	61	64.06	55.22	41.72	42
hospital	szpital	7	21.8966	53.2759	8.61	74.91	61.52	62.15	44.18	63.42
assassin	zamachowiec	11	21.9655	35.3929	10.03	85.8	84	57.21	28	50.35
waste	marnotrastwo	12	22	24.1429	7.73	80.59	54.5	47.95	36.23	44.86
debris	gruzy	5	22.0323	23.3333	11.47	50.93	53.71	17.24	26.59	48.97
brush-off	spławienie	10	22.0345	34.0769	20.42	59.92	62.33	47.04	42.5	44.96
defeat	porażka	7	22.0345	32.3214	9.78	77.44	76.33	69.17	62.72	27.5
judgment	wyrok	5	22.037	32.0345	17.09	78.17	66.48	44.91	32.13	63.13
abuse	nadużycie	9	22.1613	23.7407	8.62	79	76.86	66.05	44.29	53.52
crack	pęknięcie	9	22.1923	30.2759	12.39	54.72	73.17	35.89	28.06	40.94
panic	panika	6	22.2188	21.7	4.72	87.96	84.5	66.44	55.28	39.72
vermin	robactwo	8	22.2813	23.4286	7.52	67.39	69.03	33.21	17.93	53.57
imprisonment	uwięzienie	10	22.3103	26.8621	13.13	74.96	75.17	59.17	28.21	46.38
feeling	uczucie	7	22.3548	61	75.73	23	53.68	77.48	84.69	9.8
germs	zarazki	7	22.3548	25.5	14.28	64.44	54.61	50.83	28.39	57
grating	krata	5	22.4483	33.9	20	50.05	45.84	38.16	36.26	50.05
winter	zima	4	22.4615	45.9643	53.65	35.3	38.44	53.17	45.4	42.56
barbarian	barbarzyńca	11	22.4667	21.6585	11.36	82.18	74.64	34.5	43.86	50.55
bastard	łajdak	6	22.4667	17	11.88	67.94	69.44	42.63	29.06	37.44
parasite	pasożyt	7	22.4828	14.6429	11.44	78.94	69.83	36.89	6.11	47.11
malaria	malaria	7	22.5172	28.6296	3.33	27.53	21.73	46.31	38.4	62.73
sickliness	chorowitość	11	22.5333	28.96	12.17	65.57	46.42	55.35	39.04	41.43
humiliation	upokorzenie	11	22.5357	20.6552	9.27	79.64	58.19	11.52	70.22	75.62
bitterness	gorycz	6	22.5385	34.5405	17.05	76.86	72.91	32.82	56.73	32.5
defeat	klęska	6	22.5517	18.3704	12.26	87.26	86.37	66.68	59	33.16
uncertainty	niepewność	10	22.5556	20.3571	15.47	74.42	70.42	58.95	50.26	42.35
incompetence	nieudolność	11	22.5667	15.4138	13.17	73.61	64.44	63.78	58.06	31.44
pimp	sutener	7	22.7857	29.1429	17.58	48.47	53.37	11.16	15.37	43.16
impunity	bezkarność	10	22.8276	41.1923	19.43	73.43	72.71	43.52	40.76	42.24
marasmus	marazm	6	22.871	25.3333	11.45	55.75	23.11	34.32	16.53	40.37
defamation	zniesławienie	13	22.9643	19.2812	8.28	75.28	64.39	59.72	33.11	45.94
horror	przerażenie	11	22.9688	32.9667	3.39	79.13	80.13	40.72	43.45	43.03
rheumatism	reumatyzm	9	23	30.4138	7.72	77.28	44.11	62.5	13.72	64.44
claw	szpon	5	23.0357	31.6296	32.05	54.84	49.68	20.74	36.05	50.58
needle	igła	4	23.2	57	21.36	45.04	42.61	29.78	33.39	62.79
slush	breja	5	23.2333	22.8621	12.48	61.66	40.1	15	16.62	36.24
misery / hardship	nędza	5	23.2414	14.3077	6.55	78.15	27.5	53.95	41.87	35.6
anxiety	lęk	3	23.2667	24.9	8	58.73	75.87	59.19	14.93	50
amendment	poprawka	8	23.2857	26.8519	11.9	52.8	57.35	58.03	28.83	67.07
bile	żółć	4	23.3103	29.3784	14.27	39.32	44.06	31.26	13.26	71.06
beggar	żebrak	6	23.325	18.2558	9.92	60.52	55.77	30.4	22.48	47.56
nausea	nudności	8	23.3448	18.8214	7	87.83	59.69	25.34	18.14	44.55
phobia	fobia	5	23.375	30.5926	13.11	77.26	71.79	60.05	33.79	54.95
dishonesty	nierzetelność	13	23.3929	15.8571	7.68	71.89	67.63	51.4	31.84	66
birdcage	klatka	6	23.4167	33.4595	20.22	39.35	42.83	38.7	25.48	49
mendacity	kłamliwość	10	23.5	29.5926	12.79	61.29	77.04	48.33	36.21	57
separation	separowanie	11	23.5172	51.069	13.65	67.7	62.3	52.96	34.48	63.48
inferiority	niższość	8	23.5357	27.0714	12.81	73.38	64.86	44.43	28.52	44.76
impoliteness	nieuprzejmość	13	23.5517	18.0357	8.53	81.37	77.53	50.1	32.68	55.95
jealousy	zazdrość	8	23.5769	30.3214	13.22	72.89	78.06	63.61	76	12.83
anxiety	niepokój	8	23.6296	31.6552	11.91	85.09	77.65	69.43	56.04	28.13
impotence	impotencja	10	23.6333	17.5517	10	65.35	54.26	45.83	19.39	48.26
contempt	pogardzanie	11	23.6429	25.0357	8.61	57.61	59.94	45.83	36.17	61.5
disaster	katastrofa	10	23.7143	24.4286	5.14	92.5	90.63	29.57	32.74	71
tumor	guz	3	23.7241	25.1429	5.61	70.6	66.09	42.59	27.69	46.35
hurricane	huragan	7	23.7742	36.6	16.8	60.68	71.77	54.4	37.52	48.4
grief	żal	3	23.7778	28.1	11.96	73.46	68.13	50.63	59.63	31
pest	szkodnik	8	23.8966	18.7857	9.27	78.1	75.14	36.86	36.57	48.41
fighter	myśliwiec	9	23.9259	59.5	18.56	53.75	59.65	31.61	20.7	66.67
ignorance	ciemnota	8	23.9677	17.963	22	68.9	58.1	29.24	31.05	39
intolerance	nietolerancja	13	23.9677	8.92308	16.55	77.8	76.8	68.45	32.65	56.95
bad luck	niefart	7	24	19.7143	9.91	65.39	48.52	33.57	30.74	46.65
poverty	bieda	5	24	18.2692	4.44	86.42	66.77	66.07	28.19	43.88
fine	grzywna	7	24.0357	25.069	8.09	68.3	65.3	48.21	28.17	53.04
army	wojsko	6	24.0625	65.2069	24.6	59.5	72.2	66.6	31.4	69.9
debt	dług	4	24.1333	26.2857	9.68	83.56	79.32	69.52	14.04	74.04
lie	łgarstwo	8	24.1379	17.6897	15.61	74.44	76.06	38.94	39.44	56.17
pamphlet	paszkwil	8	24.1429	21.9333	23.11	63.18	58.96	28.86	22.57	56.04
virus	wirus	5	24.2069	34.2963	6.63	79.69	75.56	66	20.69	67.13
assault /attack	atak	4	24.2759	27.2414	11.04	73.09	84.27	61.64	52.86	51.68
lack	brak	4	24.375	17.96	9.21	59.36	40.32	61.86	27.75	51.4
sludge	ścieki	6	24.3793	26.1786	7.16	66.42	48	38.67	19.88	48.24
informer	donosiciel	10	24.3929	23.8571	4.65	80.65	68.31	41.13	37.68	42.1
awe	trwoga	6	24.4	32.2222	15.88	75.25	71.06	50.69	45.38	33.19
gangrene	gangrena	8	24.4	31.8929	5.92	83.73	59.23	43.89	16.62	48.08
falsity	fałszywość	10	24.4	28.32	6.5	69.67	73.5	53.17	32	54.56
disparagement	ujma	4	24.4286	27.6333	8.85	61.29	55.79	46.57	28.61	35.36
distress	niedola	7	24.4643	18.2222	6.45	79.15	73.79	49.85	43.42	33.97
airiness	niedbałość	10	24.4839	21.1429	15.74	64.26	53.26	43.91	33.91	48.43
cement	cement	6	24.5161	44.8571	19.72	30.86	24.52	25.17	11.79	56.38
ignorance	nieuctwo	8	24.5556	8.33333	7.84	69.13	52.91	52.1	34.68	51.32
bang	huk	3	24.5652	34.7368	19.7	65.65	77.41	45.77	44.82	36.18
infection	zakażenie	9	24.6071	26.7778	4.14	99.1	61.5	72.67	55.74	50.1
lie	kłamstwo	8	24.6207	32.1111	20.91	14.35	14.03	11.68	21.32	41.65
terrorist	terrorysta	10	24.7097	29.2857	6.13	83.87	78.96	54.25	23.78	39.13
helplessness	bezradność	10	24.7308	11.7692	12.55	77.41	66.95	48.64	38.95	39.91
razor	brzytwa	7	24.7333	43.069	16.91	49.68	62.77	21.55	20.18	45.09
servant	sługa	5	24.7407	36.9655	17.68	61	51.53	29.5	35.05	60
contempt / scorn	pogarda	7	24.75	21.4615	14.67	76.67	62.05	28.38	43.86	38.14
dissatisfaction	niezadowolenie	14	24.8	24.4643	16	71.61	66.78	48.39	34.83	47
insolence	bezczelność	11	24.8387	30.75	7.76	57.38	69.05	35.38	47.9	35.76
misdeed	wykroczenie	11	24.8966	28.2903	10.76	76.43	73.29	37.57	31.29	54.24
discredit	kompromitacja	13	24.8966	18.2222	7.41	83.32	83.64	67.23	55.32	41.5
coward	tchórz	6	24.9032	21.5	11.56	74.78	69.52	30.33	36	47.89
battlefield	pole bitwy	10	24.9211	49.6053	16.38	78.38	86.43	44.14	32.62	61.19
cowardice	tchórzostwo	11	24.9643	20.0741	12.78	72.44	64.72	63.28	56.22	30.94
louse	wesz	4	24.9655	19.0333	3.94	71.67	46.61	15.44	21.17	53.94
revenge	zemsta	6	25	31.8889	18.17	79.44	79.5	46.67	47.78	43.78
ice hole	przerębel	9	25	38.4444	27.71	28.19	28.24	19.76	25.62	53.38
butcher	rzeźnik	7	25.0333	44.871	12.28	68.64	63.08	18.7	20.63	43.22
vandal	wandal	6	25.1071	19.4643	16.47	11.53	34.67	32.31	15.93	44.87
robbery	rozbój	6	25.1111	19.5714	20.09	77.09	76	31.86	47.77	47.09
court	sąd	3	25.1111	69.7407	4.52	80.47	68.7	39	20.53	50.62
snake	wąż	3	25.1429	41.2143	15.91	60.17	57.73	35.18	26.95	48.5
meanness	podłość	7	25.1667	25.9259	8.1	88.55	84.7	57.8	37.5	51.95
disappointment	rozczarowanie	13	25.2188	22.5517	13.63	74.16	68.11	57.16	46.89	62
smell	odór	4	25.2333	19.7407	6.88	65.5	62.35	23.96	25	47.5
riot	zamieszki	9	25.3793	22.9655	7.48	82.08	84.8	55	38.24	46.68
asthma	astma	5	25.3793	28.7857	10.25	59.3	50.74	35.16	18.95	40.05
tatters	łachmany	8	25.4138	22.7586	10.91	59.55	40.32	25.41	21.55	34.45
mosquito	komar	5	25.5	24.8889	5.33	53.4	53	28.07	18.33	39.47
recession	recesja	7	25.5	30	9.71	54.19	49.57	41	19.95	58.81
disquiet	zatrwożenie	11	25.5357	32.8519	10.74	76.83	78.45	55.73	60.95	36.73
revolver	rewolwer	8	25.5517	62.4615	18.7	44.26	61.91	36.58	27.39	52.57
branch	oddział	7	25.5625	67.0345	18.68	56.68	45.68	25.18	20.91	59.77
dagger	sztylet	7	25.6071	38.6071	14.43	77.96	74.43	48.35	46.78	32.48
scalp	skalp	5	25.6429	61.0714	22.32	43.76	42.96	26.57	18.75	62.17
artificiality	sztuczność	10	25.6552	24.8214	6.05	62.62	50.71	45.62	29.14	56.33
disgrace	zhańbienie	10	25.6897	19.125	5.92	79.38	76.3	55.43	49.91	41.17
obtuseness	tępota	6	25.7	12.8333	12.85	70.67	67.74	33.67	39.63	35.19
drug	narkotyk	8	25.7143	28.6	42.63	71	85.47	48.42	57	31.47
shipwreck	wrak	4	25.7857	27.0345	11.32	54.16	39.47	22.89	19.47	43.37
discomfort	niewygoda	9	25.8	27.3793	7.7	74.87	68.17	52.04	39.48	35.91
sob	szloch	6	25.8	22.3793	8.61	79.43	82.14	31.75	70.79	20
passivity	pasywność	9	25.8214	29.5862	16.56	45.88	26.75	33.94	19.94	59.38
irresponsibility	nieodpowiedzialność	19	25.8333	18.1667	19.26	76.74	76.95	44.89	61	44.11
weapon	broń	4	25.8889	32.8667	19.12	62.46	70.48	47.52	31.39	64.38
loser	frajer	6	25.9615	13.963	13.64	72.55	58.27	23.05	32.95	22.14
noose	pętla	5	25.9667	33.8929	22.67	47.89	36.33	31.94	41.28	49.06
talebearer	skarżypyta	10	26	18.6667	14.06	49.77	59.38	32.07	28.72	49.58
to sop	ochłap	6	26.069	17.9667	12.32	64.24	50.19	22.2	24.56	45.48
injustice	niesprawiedliwość	17	26.0714	26.3103	8.78	88.96	83	68.27	55.61	35.86
birch-rod	rózga	5	26.0789	25.4186	5.95	62.59	59.95	19.27	17.45	33.05
vomiting	wymioty	7	26.1379	16.7778	4.18	87.5	66.96	20.61	22.36	45
pit	dół	3	26.1429	27.2333	16.43	47.39	43.61	23.83	21.96	46.65
horror movie	horror	6	26.1471	34.3793	16	57.7	71.52	19.86	34.55	34.57
addict	nałogowiec	10	26.1724	23.7778	20.84	75.53	70.21	48.35	37.84	53.5
despair	rozpacz	7	26.2	33.7857	5	90.18	89.09	54.09	65	33.67
whip	bat	3	26.2414	34.5	15.39	67.79	65.54	23.71	27.32	46.9
aggression	agresja	7	26.25	24.9231	9.05	79.5	82.58	61.74	34.37	30.16
whack	walnięcie	9	26.2857	23.3793	19.32	68.26	71.05	32.32	55	37.79
gamble	hazard	6	26.3214	20.4444	12.34	80.34	73.14	32.28	46.83	41.72
fall	upadek	6	26.3214	27.2174	18.43	71.87	57.3	48.48	34.61	57.22
monster	potwór	6	26.3226	33.5	15.68	68.05	73	48.3	31.58	49.4
rashness	nieroztropność	14	26.3667	28.2069	17.71	71.5	68.25	50.25	60.75	41.89
robot	robot	5	26.4194	67.7241	48.15	28.2	39.85	57.85	20.6	85.3
python	pyton	5	26.4839	53.1071	36.24	33.44	47.17	25.74	26.17	44.3
sickle	sierp	5	26.5	45.4194	19.96	47.82	44.82	26.36	21	54.63
command	komenda	7	26.5	56.9259	11.43	43.1	66.24	24.33	12.1	72.71
deed	paragraf	8	26.5185	62.6207	20.46	41.42	47.42	51.31	26.46	77.46
snot	smark	5	26.5357	16.4074	10.79	55.57	41.82	22.29	24	41.4
dentist	dentysta	8	26.5484	78.2963	14.72	36.39	58.5	52.28	11.06	87
hastiness	nierozwaga	10	26.5484	17.1379	12.8	66.83	65.42	43.69	53.31	34.37
cancer	rak	3	26.5517	39.8333	10.57	74.09	61.87	52.17	25.87	35.96
madman	szaleniec	9	26.5714	20.8889	24.78	72.17	77.22	58.26	53.65	55.48
viper	żmija	5	26.5806	27.4333	23.11	56.84	69.79	33.37	31.74	45.11
mucus	śluz	4	26.5862	23.2963	16.65	37.78	34.35	21.88	26.83	39.96
distance	dystans	7	26.625	58.4643	32	46.32	53.32	65.89	34.82	57.7
alimony	alimenty	8	26.6774	33.6071	25.28	46.67	43.94	41.33	18.67	61.94
captive	jeniec	6	26.7	33.7308	9.23	68.4	52.39	16.83	24.14	49.87
stench	fetor	5	26.7667	29.4483	15.84	73.58	64.58	26.84	34.16	42.74
dispute	spór	4	26.7692	34.7857	7.16	74.92	79.81	70.08	48.52	45.8
problem	problem	7	26.8	42	9.48	75.55	75.82	77.86	30.86	57.73
stain	skaza	5	26.8929	24.6333	7.33	69.43	63.14	37.57	33.33	42.76
tank	czołg	5	26.8966	48.5385	23.23	51.5	54.68	21	22.09	67.55
costs	koszty	6	26.931	57.069	9.33	28.53	50.13	63.88	27.13	60.07
chain	łańcuch	7	27	43.1034	9.26	36	19.89	18.47	15.47	43.79
shark	rekin	5	27	49.2667	20	48.04	64.75	31.75	33.04	45.08
absurd	absurd	6	27	31.5484	32.08	58.8	58.67	41.61	36.46	71.65
rigor	rygor	5	27.0357	44.1481	10.39	70.55	64.64	57.41	27.82	70.95
scapegoat	kozioł ofiarny	14	27.0667	72.4828	10.52	84.04	76.08	49.7	28.92	43.17
smuggling	przemyt	7	27.1034	24.9286	15.36	70.18	74.18	39	23.07	65.39
dump	wysypisko	9	27.2667	21.5556	8.95	65	51.85	20.9	17.15	55.75
vulgarity	wulgarność	10	27.3103	20.1379	26.67	58	70.33	26.56	60.17	28.33
sin	zgrzeszenie	11	27.3214	24.2105	34.32	70.36	72.64	31.5	62.45	33.05
suspicion	podejrzenie	11	27.3929	46.2258	12	63.78	66	55.09	27.13	68
steel	stal	4	27.4667	62.2308	26.32	25.84	26.81	22.39	17.65	57.32
kick	kopnięcie	9	27.5172	33.2222	17.82	58.82	56.23	27.27	40.09	44.14
trauma	uraz	4	27.5185	26.9062	6.61	78.13	66.23	63.82	46.48	28.32
disgust	wstręt	6	27.5185	26.1429	8.25	81.8	67.11	41.44	34.8	39.89
cough	kaszel	6	27.5185	21.8571	7.16	70.5	57.88	37.19	16.77	45.16
sword	miecz	5	27.6875	58.6429	24.86	40.23	68.23	23.09	29.14	50.64
thriller / jail	kryminał	8	27.871	39.2857	19.65	61.04	71.91	54.67	34.13	57.83
impotent	impotent	8	27.8966	28.4667	13.65	64	42.5	41.64	35.04	45.55
grumpiness	gderliwość	10	27.9032	33.3448	14.35	60.04	53.74	36.78	36.91	33.35
skull	czaszka	7	27.9091	54.1724	19.55	20.1	34.57	30.05	38	63.09
despotism	despotyzm	9	27.963	30.1111	12.89	79.63	62.37	36.32	44.84	59.58
cliff	urwisko	7	27.9655	36.9655	12.55	60.65	67.84	43.94	37.87	46.65
dirt/filth / grime	brud	4	28.0357	18.4286	13.7	62.39	49.78	28.78	19.78	55.26
tornado	tornado	7	28.0968	33.6923	12.27	73.73	73.86	41.27	43.18	43.23
trouble	kłopot	6	28.1	21.5714	8	79	60.9	62.24	66.87	71.2
hitch	trudność	8	28.1034	45.04	12.27	66	67.26	65.34	31.59	65.63
hangover	kac	3	28.1071	17.9259	9.6	63.4	46.87	28.33	34.67	19.87
heroin	heroina	7	28.1429	26.5556	22.48	81	52.87	11.48	41.35	40.04
incompetence	niekompetencja	14	28.1724	14.3103	10.79	71.74	67.47	60	14.26	57.58
maggot	larwa	5	28.2333	34.1538	15.44	58.83	45.13	18.57	25.78	47.33
intractability	krnąbrność	10	28.303	33.1071	21.15	61.52	58.91	42.67	42.79	40.52
tardiness	opieszałość	11	28.3103	28.0323	17.78	67.93	56.19	36.22	34.96	50.81
bias	stronniczość	12	28.3421	31.1026	24.53	66.74	55.32	42.32	49.68	55.47
clamor	jazgot	6	28.3793	22.2143	9.48	69.52	76.2	36.48	22.4	49.76
eel	węgorz	6	28.4194	41.1154	25.15	33.35	38.1	18.65	11.2	49.65
dupe	naiwniaczek	11	28.4194	26.4444	9.48	63.7	58.3	39.57	43.22	26.78
vulture	sęp	3	28.4333	39.0714	20.26	39.05	44	29.59	19.5	55.77
cord	sznur	5	28.4688	34	14.76	61.92	40.54	33.67	19.69	56
priest	ksiądz	6	28.5	30.4643	51.36	9.18	24.48	30.26	36.94	37.85
thoughtlessness	bezmyślność	11	28.5926	17.1481	18.33	68.67	71.24	33.24	42.19	26.1
chrome	chrom	5	28.6333	55.3214	20.7	32.37	36.44	30.07	20.07	65.44
police car	radiowóz	8	28.8	41.7857	11.34	63.9	73.24	41.17	28.69	54.34
termite	termit	6	28.8148	31.3929	14	36.2	38.6	21.6	15.6	65.27
sadness	zasmucenie	10	28.8276	31.1429	5.1	79.6	49.06	60.11	43.1	23.06
complaint	skarga	6	28.8621	30.6897	10.75	68.75	69.65	58.65	28.25	67.95
quarrel	kłótnia	7	28.8966	26.4231	12.11	69.11	85	58.84	40.05	68.32
bazooka	pancerzownica	13	28.9444	44.697	25.31	45.81	37.88	26.19	18.31	63.44
rifle	karabin	7	28.9655	44	16.52	61.58	71.3	44.3	31.35	59.5
illness / sickness / disease	choroba	7	29.0345	22.8889	9.23	85.48	66.33	71.86	40.95	40.73
counterfeit	podróbka	8	29.069	22.129	12.63	47.37	45.58	16.55	22.76	52.1
desperation	desperacja	10	29.0968	29.6667	10.37	80.83	76.9	41.03	56.1	22.87
threat	zagrożenie	10	29.1034	19.8462	11.73	73.27	82.14	56.86	41.27	62.09
vampire	wampir	6	29.1379	40.6667	11.54	57.11	50.11	28.21	26.71	44.37
spy	szpieg	6	29.1379	65.2727	19.15	49	60.4	35.5	27.4	70.7
interest	odsetki	7	29.1429	52.6071	13.33	49.39	59.44	65	19.28	76.61
round-up	obława	6	29.25	40.7308	17.55	72.45	70.39	58.11	32.85	67.17
victim	ofiara	6	29.2593	24.75	11.74	68	73.91	60.75	46.3	32.26
headache	ból głowy	9	29.2667	28	10.55	80.6	72.7	38.55	34.35	41.45
bluff	blef	5	29.2667	39	19.74	52.7	41.09	42.57	29.52	68.91
pulp	miazga	6	29.2857	37.0714	10.29	52.38	57.24	18.19	17.33	47.05
fussiness	awanturnictwo	13	29.2963	22.0741	12.2	80.8	76.94	28.03	54.1	33.4
failure	nicpoń	6	29.2963	21.7037	32.47	56.21	58.21	26.16	53.26	38.79
wart	brodawka	8	29.3214	32.1538	10.43	35.88	43.1	16.1	25.19	54.07
flea	pchła	5	29.3448	20.4138	19.73	47.58	45.42	22.85	33.46	51.38
paunch	flaki	5	29.4667	25.1379	13.38	54.06	45.44	32.69	16.31	47.38
aversion	awersja	7	29.4667	37.7931	13.37	67.79	78.53	54.21	58.11	36.84
beast	bestia	6	29.525	30.3	19.28	57.56	70.94	39.11	50.89	33
spirit	duch	4	29.5667	32.3929	22.08	59.73	50.85	34.22	41.81	25.52
pin	kołek	5	29.6552	27.8889	20.85	50.15	35.78	15.26	24.3	52.3
blunder	wpadka	6	29.6552	21.9286	10.38	74.1	76.86	57.62	44.19	26.33
bad luck	pech	4	29.6562	30.963	8.5	72.67	66.67	55.44	50.89	31.33
thorn	cierń	5	29.6667	46.3571	15.78	43	43.17	20	20.83	39
shriek	wrzask	6	29.6667	21.75	12.4	84.3	87.33	59.17	41.55	36.56
audacity	zuchwałość	10	29.6897	47.1111	30.53	61.7	65.39	32.66	43.59	31.17
glass bell	szklany dzwon	13	29.7	55.3704	30.13	20.7	31.3	26.43	23.83	55.39
pole	słup	4	29.7037	35.3333	11.95	20.63	16.53	13.16	13.74	36.42
boycott	bojkot	6	29.7143	30.6071	67.85	11	65.67	80.91	55.15	77.62
cobra	kobra	5	29.7419	46.8571	19.64	61.96	56.68	31.08	25.72	44.56
brat	smarkacz	8	29.7586	19.8966	27.39	28.18	34.09	25.59	26.03	41.82
rabies	wścieklizna	11	29.7667	31.0357	15.95	76.73	64.95	18.91	42.36	39.95
loathing	odraza	6	29.8148	26.9286	11.04	76.96	79.87	46.35	35.35	50.57
metal	metal	5	29.8276	54.8929	28.05	14.67	19.1	21.43	13.05	57.71
weed	chwast	6	29.8966	19.3077	17.27	46.59	38.95	10.91	19.59	64.23
greed	zachłanność	11	29.9259	25.931	16.04	72.36	72.64	46.41	22.41	56.09
wire	drut	4	29.9286	40.08	17.48	43.85	43.96	31.52	24.04	56.19
butts	pety	4	29.9333	18.9615	13.83	64.57	62.14	38.05	34.27	43.36
loo	kibel	5	29.9677	32	25.25	40.35	34.92	23.17	27.67	31.13
bogeyman	straszydło	10	30	27.3846	22.48	54	59.58	36.74	37.08	37.83
bullet	pocisk	6	30.0333	42.4	17.1	68.6	66.45	56.2	27.5	66.5
knife	nóż	3	30.0833	38.7692	13.21	58.95	55.05	21.16	17.53	37.11
breakdown	awaria	6	30.1071	25.3846	10.95	73.42	82.74	61.26	33.63	48.74
shit	gówno	5	30.1071	12.6552	12.93	17.6	20.4	47.38	41.67	39.6
vodka	wódka	5	30.1111	21.8621	39.26	40.77	61.41	42.66	59.66	23.68
valetudinarianism	słabowitość	11	30.1429	22.9259	9.67	18.8	35.73	57.19	68.73	56.2
growl	ryk	3	30.1935	29.0333	20.94	58.44	77.22	32.67	46.61	35.44
falsehood	nieprawdziwość	14	30.2692	21.7333	10.04	66.91	63.38	44.78	28.21	54.22
gang	gang	4	30.2692	24.1429	37.26	66.11	73.79	45.35	46.68	62.4
puissance	kłótliwość	10	30.3214	31	13.59	70.81	24.1	20.19	39.87	35.6
instrument / utensil	przyrząd	8	30.3333	68.6429	30.63	22.11	33.74	50.16	25.21	81.37
concrete	beton	5	30.4516	50.75	19.38	40.55	57.9	36.35	15.81	68.98
bolt	śruba	5	30.4667	63.2963	15.2	24.53	24.13	24.53	9.53	78.93
sissy	maminsynek	10	30.5	18.6667	13.83	67.89	60.56	29.06	35.33	17
switch	zwrotnica	9	30.5	60.1071	20.11	23.67	37.89	19.67	10.56	63.89
wretch	biedak	6	30.5806	19.9259	9.93	71.07	46.86	34.11	45.5	42.82
daydream	mrzonka	7	30.5862	28.6429	23.79	44.74	35.38	30.26	32.92	33.39
busybody	plotkarz	8	30.5937	28.963	13.24	55.71	66.74	44.78	53	44.92
herring	śledź	5	30.6552	28.3929	27.22	21.89	31	22.67	19.22	37.39
blunder	pomyłka	7	30.6786	25.8	18.32	62.79	69.11	60.8	28.58	49.8
seaweed	wodorost	8	30.6923	38.2963	26.48	20.13	21.31	11.71	22.19	46.81
monastery	klasztor	8	30.7333	39.6296	17.18	43.41	39.5	12.55	26.91	30.45
swamp	bagno	5	30.7407	21.5676	10.55	63.45	39	23.5	16.41	41.27
party	stronnictwo	11	30.75	46.2222	23.04	44.3	52.54	33.35	34.04	59.96
block	bryła	5	30.7667	53.0357	16.04	17.24	16.04	20.92	12.36	89.24
choleric	choleryczność	13	30.7857	28.0357	20.93	70.89	79.41	38.96	47.26	32.04
gun / pistol	pistolet	8	30.8	39.037	17.59	89.76	56.6	34.1	26.7	44.5
smallpox	ospa	4	30.8148	40.6552	6.73	60.47	41.13	23.93	16.67	59.53
mob	tłum	4	30.8966	29.3571	23.4	57.96	71.31	50.04	33.2	37.04
bastard	bękart	6	30.9189	26.1026	15.92	54.2	46.85	37.2	30.64	32.92
injury / wound	rana	4	30.931	38.5172	11.87	71.09	77	60.77	48.64	38.27
measles	odra	4	30.963	42.6333	17.96	59.04	39.32	32.23	23.09	43.68
plaster	tynk	4	31	41	20.32	13.52	19.19	20.1	20.81	57.73
alarm clock	budzik	6	31.0667	58.5556	17.29	48.57	62.62	51.9	27.43	70.86
untidiness	bałaganiarstwo	14	31.2069	17.5172	20.36	58.86	57.95	41.86	45.14	39
skate	łyżwa	5	31.2143	54.4815	44.14	7.86	26.67	19.43	35.86	54.86
cousin/window frame	ościeżnica	10	31.2188	43.5517	13.39	16.83	33.33	13.33	12.78	52.78
row	rząd	4	31.2333	48.5556	8.05	54.81	76.98	56.75	15.38	59.21
clumsiness	niezdarność	11	31.2414	16.7586	16.08	62.23	61.54	46.07	39.27	38.36
ache	obolałość	9	31.2593	26.8214	10.39	75.48	70.17	45.96	39.13	39.17
barracks	koszary	7	31.2692	42.1081	19.25	49.75	58.45	25.6	27.15	49.75
alley	zaułek	6	31.3214	33.0968	11.68	51	58.26	26.68	14.53	39.37
nuclear bomb	bomba atomowa	13	31.3929	55.4	12.33	85.43	87.63	59.7	33	75.35
termite	bielec	6	31.4074	34.0769	74.76	11.38	33.91	55.82	65.68	31.44
sting	żądło	5	31.4231	40.7692	9.55	53.2	53.94	30.78	20.45	58.39
shred	strzęp	6	31.5	28.931	14.6	44.9	22.28	20.44	19.3	68.28
icebox	lodówka	7	31.5	47.6667	68.15	21.4	29.2	47.9	53.9	46.65
down	w dół	5	31.5	28.3846	14.52	51.05	45.59	44.55	30.18	41.14
alert / alarm	alarm	5	31.5806	58.2593	22.35	48.09	75.52	54.7	34.87	56.83
tanker	tankowiec	9	31.5862	51.3077	23	25.76	30.71	18.24	16.62	65.95
rattlesnake	grzechotnik	11	31.5926	43.7857	21.61	63.3	62.65	32.65	30.39	65.09
mummy	mumia	5	31.6071	41.8846	16.75	51.79	33.96	15.79	25.14	36.6
tunnel	tunel	5	31.6667	54.5	31	26.94	21.61	15.28	14	60
dustpan	śmietniczka	11	31.6774	30.6786	19.11	41.48	36.67	25.74	27.78	47.59
scar	blizna	6	31.7037	25.5517	13.84	61.12	50.58	55.04	37.65	38.76
soldier	żołnierz	8	31.7241	67.6429	21.64	35.6	27.6	22.48	45.96	38.1
tear	łza	3	31.7241	39.8333	30.7	66.09	68.35	55	55.17	30.22
paunch	flaczki	7	31.7419	27.1333	19.04	55.65	28	18.81	24.23	38.68
callousness	gruboskórność	13	31.7931	50.931	18.74	50.35	42.22	49.78	24.3	39.57
whore	kurwa	5	31.8519	30.3929	31.45	69.9	91.2	38.71	35.3	30.8
stupidity	głupota	7	31.8621	17.5714	13.68	70.68	76.04	50.6	47.16	36
statue	posąg	5	31.8929	55.8	32.68	18.45	22.05	22.18	37.09	48.86
trash	tandeta	7	31.8929	16.0769	17.64	41.76	17.5	15.86	22.91	23.5
breach	wyłom	5	31.963	30.2963	13.1	58.1	66.38	38.9	28.1	53.05
conflict	konflikt	8	31.9655	27.1429	10.07	81.2	72.87	47.83	48.21	39.47
jerk	szarpnięcie	11	32	27.4828	22.32	69.63	70.58	40.21	59.42	37.37
report	raport	6	32	76	23.11	35.28	41.06	50.17	26.28	78.61
sparrow-hawk	krogulec	8	32	25.7742	22.59	42.36	39.36	14.95	20.36	35.64
splinter	drzazga	7	32	28.1786	7.39	38.17	52	17.83	14.44	49.28
consequence	konsekwencja	12	32	66.8462	27.97	54.27	57.58	82.45	48.3	76.67
bone	kość	4	32.0357	49.5556	22.78	25.13	27.65	34.96	15.61	57.61
cyclone	cyklon	6	32.1071	42.8889	14.27	67.15	31.2	36.14	42.74	38.9
pill	pigułka	7	32.1923	48.3	35	38.44	57.28	39.17	34.11	41.33
infusion	wlew	4	32.2069	41.5862	16.21	22.68	25.68	16.37	12.68	33.16
jaundice	żółtaczka	9	32.2188	27.0714	9.78	83.17	62.28	53.5	6.44	69.56
obesity	otyłość	7	32.2903	27.6	7.88	72.92	63.2	59.44	14.4	64.28
shadow	cień	4	32.3	40.4828	17.14	39.57	36.43	30.05	29.76	48.82
fascination	fascynacja	10	32.3103	71.2759	83.5	7	74.44	68.39	78.33	28.78
gawk	gapić się	9	32.3103	21	18.43	60.67	57.14	38.14	40.05	50.1
rock	skała	5	32.3226	53.6552	40.08	14.36	19.38	28.52	28.56	62.6
fist	pięść	5	32.3333	35.4138	19.29	44.84	54.31	34.4	41.76	44.19
canal	kanał	5	32.3333	38.4516	30.95	37.15	20.1	26.65	17.65	55.3
glass	szkło	5	32.4828	50.7879	25.38	15.29	25.52	16.48	17.52	47.52
crucifix	krucyfiks	9	32.4839	31.7586	17.05	50.6	53.89	29.95	15.79	58.47
controlling	kontrolowanie	13	32.4839	62.6	25.42	49.13	58.46	65.65	20.38	74.09
toady	lizus	5	32.5	26.5	21.74	54.63	61.95	13.9	30.32	56.45
confession	spowiedź	8	32.5333	38.6333	36.61	70.52	54.3	46.13	49.22	40.91
drip	kroplówka	9	32.5517	63.2593	19.15	65.6	57.28	62.56	29.7	70.28
manure	obornik	7	32.5556	34.5357	15.95	54.23	30.05	17.36	12.64	52.18
transgression	transgresja	11	32.5714	52	21.44	41.75	48.59	39.64	19.71	61.79
stroke	uderzenie	9	32.5806	31.5333	44.64	18.18	50.09	40.03	33.56	48.68
earthquake	trzęsienie ziemi	16	32.5926	37.8621	7.26	80.23	77.81	53.65	35.19	53.74
bunker	bunkier	7	32.6	54.2593	23	40	48.94	47.39	14.56	61.06
wall	ściana	6	32.697	39.0714	16.53	34.53	18.16	32.42	21.53	52.95
sexton	zakrystian	10	32.8148	36	18.52	36.97	26.28	18.24	27.86	44.83
insect	owad	4	32.8148	32.9259	23.2	55.42	46	26.74	21.58	48.64
danger	niebezpieczeństwo	17	32.8214	31.1154	7	83.5	89.56	74.88	34.19	51.69
veto	weto	4	32.84	57.1	30.95	29	63.33	50.33	42.48	65.5
curse	przekleństwo	12	32.8824	26.9286	20.63	57.21	77.38	38.92	51.79	33.13
hypochondriac	hipochondryk	12	33	33.8846	10.64	70.46	62.21	39.11	33.79	55.29
flu	grypa	5	33	22.5862	9.36	66.84	60.92	53.04	17.32	60.56
Monday	poniedziałek	12	33	51.2222	9.93	59.4	52.07	62.87	8.4	64.93
sin	grzech	6	33	23.7586	13.88	71.12	60.42	49.07	45.77	36.44
toll	myto	4	33	45.6667	22.97	29.79	23.94	25.42	25.12	58.42
nerves	nerwy	5	33.0333	32.9286	13.52	66.86	86.83	67.61	51.86	50.71
call	wezwanie	8	33.0645	51.3571	25.24	46.19	56.24	63	39.48	59.33
impatience	niecierpliwość	14	33.0968	24	14.47	90.2	25.4	55.06	23.27	38.2
deserter	dezerter	8	33.1111	33.3704	9.61	65.04	54.46	28.82	31.54	58.87
brothel	burdel	6	33.1379	18.3704	17.64	59.16	72.44	42.76	30.4	39.36
sucker	naiwniak	8	33.1724	15.6897	19.86	65.21	36.62	30.59	46.79	19.24
test	test	4	33.1852	65.6786	15.6	62.36	68.44	78.6	19.24	91.2
scalpel	skalpel	7	33.2069	43.8077	21.04	59.3	60.78	38.43	22.04	70.04
idiot	idiota	6	33.2222	10.3077	12.74	63.55	72.77	38.23	31.64	36.14
scaffold	szafot	6	33.2258	24.4643	15.18	54.91	53.5	28.05	24.73	36.95
sadness	smutek	6	33.2333	23	6.35	80.26	49.34	62	51.71	25.03
bazooka	bazooka	7	33.2432	49.1034	30.12	42.27	53.76	33.24	22.94	52.61
downpour	ulewa	5	33.2667	36.6757	36.95	38.82	45.14	23.86	34.09	35.77
noise	hałas	5	33.2667	25.6786	10.24	75.76	84.08	50.32	29.44	50.76
church	kościół	7	33.2759	30.6333	30.32	45.14	44.89	44.96	53.43	39.77
immaturity	niedojrzałość	13	33.2857	9.40741	20.45	56.88	65.55	54.73	54.3	26.09
groomed	ratrakowanie	12	33.3	49.2143	21.68	33.79	35.18	20.57	19.5	54.7
pamphlet / caricature	karykatura	10	33.3103	41.963	20.41	48.57	43	28.52	46.67	50.77
aggressiveness	agresywność	11	33.3448	23.4667	9.18	84.43	88.68	52.14	37.68	40.23
acne	trądzik	7	33.3929	28.4194	12.28	57.89	61.33	32.83	21.44	48.78
shovel	łopata	6	33.4074	37.6	18.64	32.11	36.75	23.04	20.43	52.83
pirate	pirat	5	33.4194	41.2593	34.8	23.07	49.4	19.73	30.07	47.87
maniac	maniak	6	33.4643	33.9643	28.73	55.45	69.18	29.77	52.59	43.18
cry	krzyk	5	33.4643	24.8214	9.42	72.42	87.64	56.7	50	34.18
snow	śnieg	5	33.4688	47.5	56.28	25.52	37.92	32.28	46.68	34.92
ax	topór	5	33.5161	39.5172	21.37	59.05	54.11	21.37	44.79	46.32
orphan	sierota	7	33.5517	29.8148	9.7	72.91	63.91	50.77	61.41	24
cartel	kartel	6	33.5667	35.8276	18.65	53.9	61.63	36.11	18.42	58.32
stress	stres	5	33.6	31.8846	7.56	81.04	91.72	74.68	41.64	54.24
anger	gniew	5	33.6552	29.1923	11.57	78.39	87.95	50.45	60.26	21.91
leak	nieszczelność	13	33.7778	17.5556	17.05	60.5	44.55	25.73	17.41	56.41
mutation	mutacja	7	33.8571	41.9286	17.37	43.18	49.69	42.68	21.14	72.93
agony	agonia	6	33.8621	30.5172	10.18	95.62	69.9	48.62	53.24	34.91
puddle	kałuża	6	33.8621	27.1471	32.3	23.52	34.74	13.43	33.39	53.09
hooker / prostitute	prostytutka	11	33.8667	33.4545	19.19	54.56	62.19	26.5	30.06	53.5
evil	zło	3	33.871	23.3103	17.62	78.81	73.86	40.19	43.19	46.1
freight	fracht	6	33.871	44.2414	28.78	26.7	28.35	28.43	17.35	60.65
skunk	skunks	6	33.931	32.1111	18.29	69.71	58.57	15	23.67	44.95
clerk	urzędnik	8	33.9333	67.4286	19.39	37.28	40.5	54.5	6.72	83.56
hole	dziura	6	33.963	28.2667	14.64	37.82	36.23	15.59	24.18	31.91
mud	błoto	5	33.9643	24.5	24.83	42.04	48.05	25	31.78	35.41
conformist	konformista	11	33.9667	30	30.8	41.64	40.29	48.26	22.79	61.52
foul	faul	4	34	27.0667	19.64	63.96	56.79	29.87	24.42	44.39
enthusiasm	entuzjazm	9	34	72.25	83.8	4.93	55.6	57.53	78.53	18.8
rat	szczur	6	34	34.7931	20.12	52.32	50.2	24.96	18.52	54.76
stubble	ściernisko	10	34.0667	31.6786	27.14	27.8	21.8	19.19	33.13	22.4
deed	ustawa	6	34.0714	64.8929	21.33	39.11	39.22	74	10.11	76.83
fracture	złamanie	8	34.1034	38.1071	11.86	72.64	65.27	35.86	39.59	44.77
essay	rozprawka	9	34.1034	57.6207	26.77	23.9	48.33	40.14	20.14	82.5
hook	hak	3	34.1786	41.3448	14.07	50.85	36.41	22.41	22.56	62.15
clumsiness	niezręczność	12	34.2414	27.8519	9.73	66.42	66.65	49.42	48.12	46.15
idiot	cymbał	6	34.2903	16.6897	21	56.74	55.5	16.64	30.59	36.09
moisture	wilgoć	6	34.3548	25.9655	21.45	55.83	38	23.34	20.1	40.72
marble	marmur	6	34.3793	67.3871	32.86	19.9	14.9	16.19	16.38	59.52
police	policja	7	34.3793	44.4815	32.86	71.44	53.71	37.65	21.62	52.83
hump	garb	4	34.4194	28.0714	12	66.37	49.74	32.11	22.3	43.04
stick	kij	3	34.5	25.7241	14.16	32.96	31.39	14.74	17.96	58.92
cross	krzyż	5	34.5357	32.1111	28.41	56.56	44.63	47.41	55.26	37.85
authority	władza	6	34.5862	77.1111	33.45	50.83	62.59	60.52	42.34	87.52
counter	sutanna	7	34.7308	25.5862	16.32	59.35	47.54	30.33	21.96	43.76
industry	przemysł	8	34.7419	68	35.43	34.96	48.27	66.05	22.61	81.27
affront	afront	6	34.7931	49.5937	9.6	78.8	86.67	26.13	23.07	72.47
grimace	grymas	6	34.8	37.6429	13.95	60.24	63.14	36.19	41.29	32.71
plate	płaszczyzna	11	34.8065	57.1538	29.18	25	21.04	36.5	18.89	60.83
gossip	plotka	6	34.8148	36.1111	32.05	51.25	74.95	38.65	41.4	25.05
margin	margines	8	34.8214	53.9643	16.3	45.91	37.91	31.73	31.3	48.64
chaos	chaos	5	34.8437	28.1111	30.2	65.4	82.05	54.15	58.45	46.55
nickel	nikiel	6	34.8462	49.6667	20.2	13.6	15.76	16.24	12.48	78.8
skeleton	szkielet	8	34.871	51.3704	21.2	43.87	31.4	32.8	18.73	68.6
frenzy	szał	4	34.8929	26.2222	27.17	72.04	87.95	39.05	75.17	16.41
exchange	wymiana	7	34.8929	51.7778	44.94	18.97	34.82	48.82	42.55	65.55
alms	jałmużna	8	35.069	38.6667	27.77	45.36	39.55	30.36	46.73	27.95
visor	przyłbica	9	35.069	50.9259	21.74	37.63	29.42	21.16	16.95	73.89
procession	procesja	8	35.1379	43.8929	19.65	38.26	25.26	26.42	26.22	30.74
rent	wynajem	7	35.1471	52.0667	19.72	38.67	39.5	62.61	26.78	75.56
brat	cep	3	35.1724	21.3462	22.88	44.5	43.88	23.23	34.12	56.88
nonsense	nonsens	7	35.1818	26.069	18.09	49.29	58.95	38.52	48.24	48.95
viking	wiking	6	35.2258	48.4615	20.62	21.62	43.1	14.81	21.95	43.19
abortion	aborcja	7	35.2414	52.7857	18.64	61.64	64.41	65.77	33.82	64.36
monarch	monarcha	8	35.3	55.7241	24.17	37.39	38.78	23.78	17.5	68.56
price	cena	4	35.3103	63.25	24.95	38.75	50.17	76.5	26.9	74.22
shard	czerep	6	35.3333	39.7586	21.43	33.61	27.87	22.63	22.74	36.61
handicap	niepełnosprawność	17	35.3871	35.2963	17.71	58.86	49.62	48.38	40.9	53.76
family	rodzina	7	35.4516	75.8571	76.52	10.41	47.26	82.93	76.67	33.7
gap	luka	4	35.4516	34.6071	18.04	39.78	31.92	27.61	22.96	54.04
spit	plwocina	8	35.4643	34	18.14	33.57	35.24	19.9	22.9	55.95
perversion	perwersja	9	35.4815	37.5926	34.42	68.16	68.42	32.05	53.63	51.68
magazine	magazyn	7	35.5806	46.6071	28.7	18.67	14.52	22.12	23.21	59.18
clutter	nieład	6	35.5862	19.5714	14.23	58.8	60.48	33.03	35.1	37.87
hatch	właz	4	35.5862	46.4615	13.6	17.52	31.36	18.6	9.84	70.36
flap	klapa	5	35.6333	26.3333	15.29	39.33	32.43	19.95	23.33	36.24
to deposit	depozyt	7	35.6333	53.7692	30.26	32.95	30.32	41	15.95	83.8
objection	sprzeciw	8	35.6897	57.5714	19.75	52.79	79.82	67.39	46.64	74.54
armor	zbroja	6	35.7407	60.48	38.16	32.2	39.33	40.78	24.54	62.17
container	kosz	4	35.8214	31.6333	20.04	30.74	16.57	22.29	17.65	40.22
lance	lanca	5	35.875	50.5926	19.23	17.86	36.67	25.05	21.14	57.36
buttocks	zad	3	35.8889	23.8519	27.64	29.52	29.05	16.43	28.38	43.86
spider	pająk	5	35.931	40.9333	17.1	67.24	67.57	22.48	22.76	31.71
horsefly	giez	4	35.963	32.1071	19	40.09	42.32	15.45	23.86	49.27
factory	fabryka	7	36	64.963	10.93	29.13	15.07	64.81	11.6	43.27
fury	furia	5	36	30.6	16.26	84.33	85.81	40.74	50.3	30.04
poker	poker	5	36	64.069	19.96	39.63	49.78	31.17	30.17	71.46
trapezium	trapez	6	36.0345	56.1034	15.36	19.76	13.64	21.88	9.24	85.12
stretcher	nosze	5	36.0357	48.6667	21.81	45.61	43	33.39	20.61	60.39
allergy	alergia	7	36.0667	29.3667	12.48	57.13	41.67	45	22.76	54.05
rake	grabie	6	36.1034	41.8571	21.35	21.4	27.03	19.07	20.31	55.68
colossus	kolos	5	36.1613	57.5862	20.39	51.86	59.36	61.41	28.5	60.95
eyelash	rzęsa	5	36.1667	52.8462	42.6	15.88	27.08	37.28	32.88	41.6
frustration	frustracja	10	36.1667	26.6207	6.54	84.73	86.75	57.34	35.6	30.73
dust	pył	3	36.1786	40.1034	17.32	48	25.54	21	24.23	44.08
farm	gospodarstwo	12	36.1852	61.75	23.47	28.6	52.6	55.75	19.73	66.67
gas	gaz	3	36.1852	41.8621	36.89	43.21	52.89	40.63	34.58	58.16
wrath	zagniewanie	11	36.2	29.9259	4.3	85.2	80.89	51.11	46.65	27.72
wedge	klin	4	36.2069	43	25.61	31.48	30.83	32	20.7	54.22
delusion	złudzenie	9	36.2593	27.8889	25.83	51.91	57.32	45.36	51.22	35.18
gravel	żwir	4	36.2759	35.4444	6.8	14.2	38.47	11.38	23.27	26.07
stone	kamień	6	36.4	36.6667	22.13	25.87	28.67	16.88	19.87	59.13
wrinkle	zmarszczka	10	36.4138	45.6296	13.05	50.1	40.67	47.05	28.9	40.62
Satan	szatan	6	36.4286	70.0345	9.74	60.45	67.5	35.1	41.61	42.26
slot	szczelina	9	36.5	39.4062	20.55	36.27	43.32	19.27	20.18	44.36
taxiing	kołowanie	9	36.5	49.1379	20.58	52.74	53.05	26.26	41.95	54.58
rank	szarża	6	36.5667	59.037	20.62	57.29	61.86	22.05	28.19	50.95
to incline	pochylnia	9	36.6071	41.069	24.55	28.75	33.35	31.8	20.5	72.65
snail	ślimak	6	36.6154	38.1852	29.36	28	19.69	18.44	19.35	44.64
drugs	leki	4	36.6207	67.1379	25	37.12	41.52	67	35.95	69.05
platform	platforma	9	36.6207	65.4444	21.1	22.05	28.05	25.48	16.86	65.71
diagram	schemat	7	36.6552	60.6154	34.74	26.13	22.95	46.77	16.55	80.05
sultan	sułtan	6	36.7	55.2	21.17	36.57	36.32	26	21.59	48.09
jellyfish	meduza	6	36.7586	46.1786	25.92	37.38	38.48	16.74	16.61	58.67
throne	tron	4	36.7778	68.5333	36.96	41.48	45.18	39	35.32	58.86
gangster	gangster	8	36.7857	37.5357	11.43	59.36	73.27	37.77	21.77	63.73
fame	sława	5	36.7857	59.3704	50.39	35.52	66.22	53.61	54.57	60.09
doping	doping	6	36.7931	36.963	23.72	60	58.11	46.06	25.28	44.06
major	dur	3	36.8214	40.9615	18.8	38.33	40.67	31.6	14.87	70
proving	udowadnianie	12	36.8276	53.0345	18.33	43.71	63.62	61	29.18	72.75
session	sesja	5	36.9	65.4074	11.78	61	77.41	69.46	26.39	75.11
pitch	smoła	5	36.9032	30.9286	12.13	19.2	37.8	25.06	23.4	45.53
firm	firma	5	36.9355	78.6	38.59	40.2	36.9	57.67	37.52	41.5
lust	żądza	5	36.963	48.9	29	50.37	67.71	40.93	70.38	29.67
ruins	ruiny	5	36.9643	42.5714	32.76	62.46	53.15	36.3	40.5	45.96
ditch	rów	3	37	29	25.7	34.52	34.3	35.61	17.13	53.83
hinge	zawias	6	37.0333	47.2963	14.17	13.28	19.22	6	10	66.11
lease	dzierżawa	9	37.0345	61.5862	19.41	24.32	35.69	34.75	17.21	68.89
material	tworzywo	8	37.037	65.5185	33.71	24.71	41.05	37.52	21.76	62.19
scissors	nożyczki	8	37.0714	67.7586	29.83	31.78	31.83	28.35	18.87	65.87
sucker	głupiec	7	37.0741	12.1852	26.13	52.79	60.33	33.17	48.25	42.08
nun	zakonnica	9	37.0968	44.8889	26.81	30.75	22.31	22.82	37.36	33.82
impetuosity	zapalczywość	12	37.1071	56.1923	27.04	45.83	77.74	45.91	63.57	34.58
horde	horda	5	37.1071	42.7931	21.23	46.5	53.15	26.31	30.77	55.88
party	partia	6	37.1071	50.4333	21.15	42.21	58.03	47.43	26.61	61.96
rush	pośpiech	8	37.1481	35.4643	14.91	60.81	80	61.9	46.71	64.77
cone	stożek	6	37.1875	51.8276	20.63	20.46	19.75	19.17	17.58	66.38
energy	energia	7	37.2647	74.6	82.45	26.05	69.35	73.5	70.1	42
fork	widelec	7	37.2647	48.4643	30.22	14.61	16	18.33	8.33	68.11
marshal	marszałek	9	37.2759	65.5556	14.39	31.13	23.87	34.67	15.7	60.09
consul	konsul	6	37.2759	69.5333	65.85	6.74	25.91	23.12	49.35	22.18
table	tabela	6	37.2857	59.4286	30.29	21.75	26.57	40.11	16.32	82.46
block	blok	4	37.2963	51.1429	23.9	27.4	19.94	32.89	15.95	68.17
oyster	ostryga	7	37.3214	46.5333	20.48	22	21.09	15.38	25.57	30.26
offensive	ofensywa	8	37.3871	48.8077	35.96	42.5	75.61	55.11	36.29	68.5
soot	sadza	5	37.4688	29.1034	15.14	37.25	26.71	12.57	21.21	53.5
polder	polder	6	37.5	43.6	19.35	24.57	32	29.41	27.09	47.14
blackboard	tablica	7	37.5484	62.5429	34.2	39	30.3	42.1	26.55	63.4
pike	szczupak	8	37.5556	43.1034	19.35	26.15	33.7	11.6	14.25	52.9
maze	labirynt	8	37.5862	55.1667	19.48	44.17	50.61	43.35	34.09	70.04
slap	klaps	5	37.5938	23.5185	19.72	65.64	74.33	46.13	43.71	40.13
machine	maszyna	7	37.6129	64.1852	42.61	28.91	44.45	58.59	16.3	84
saliva	ślina	5	37.6364	53.8214	29.57	35	31.41	29.86	38.52	40
primitiveness	prymitywność	12	37.6429	12.2414	14.35	64.52	54.56	28.19	39.9	43.58
finch	zięba	5	37.6552	47.9286	37.22	15.79	28.38	19.18	27	44.32
dock	dok	3	37.7097	54.3214	23.21	25.36	24.64	23.54	24.36	58.7
kennel	psiarnia	8	37.7143	37.1481	31.82	47.89	63.5	36.5	37.07	51.25
seal	uszczelka	9	37.7333	54.2143	20.29	22.79	30.63	31.04	12.42	59.88
gutter	rynna	5	37.7576	43.5385	20.33	26.67	38	20	70.47	24.07
pamphlet	broszura	8	37.7586	65.3214	22.35	23.45	25.1	22.1	14.1	62.4
tooth	ząb	3	37.7667	56.1786	21.32	30.91	28.14	44.64	20.91	57.95
chaff	plewy	5	37.7857	39.5556	24.43	36.26	24.96	30.39	27.91	52.52
fog	mgła	4	37.8065	44.3103	31.68	30.76	30.81	27.72	30.04	50.48
to dodge	unik	4	37.8214	48.0323	37.9	30.62	61.59	51.9	33.72	63.69
thunder	grzmot	6	37.8333	50.963	35.52	20.29	22.7	53.09	30.65	68.65
solo	solo	4	37.8519	58.2963	26.64	38.96	37.08	43.4	36.72	44.84
nervousness	nerwowość	9	37.8571	25.3793	11.7	74.43	84.96	58.96	58.43	47.13
ski	narta	5	37.8571	55.1034	44.91	17.8	15.6	19.9	24.7	21.9
hydrant	hydrant	7	37.8667	44.2857	17.14	16.09	29.55	16.41	19.55	48.05
scaffold	rusztowanie	11	37.8667	37.9655	20.05	36.14	24.5	37.18	15.05	65.23
nail	gwóźdź	6	37.9	49.2414	23.72	37.78	43.33	37.89	23	61.56
flask	kolba	5	37.9375	35	22.06	23.06	20.11	21.94	21.78	56.83
sow	locha	5	38.0345	31.7857	13.52	33.95	37.52	17.1	21.19	43.24
mackerel	makrela	7	38.0667	32.4615	17.6	29.75	15.11	7.94	14.85	63.33
recklessness	lekkomyślność	13	38.0968	17.2857	29.67	55.26	67.96	54.57	54.63	20.43
demon	demon	5	38.1	29.0741	14.43	62.27	75.77	41.77	28.32	49.64
control	kontrola	8	38.1	65.5455	48.95	48.68	32.42	86.53	37.47	76.11
system	system	6	38.129	57.037	32.1	50.05	51	59.05	22.14	68.81
mercury	rtęć	4	38.2143	50.2759	14.96	38.17	38.95	34.41	19.87	69.77
khaki	khaki	5	38.2414	53.4286	34.17	25.3	26.91	24.87	28.52	53.39
dummy	manekin	7	38.3226	28.2	33.33	15.89	34.78	21.94	28.44	50.11
ego	ego	3	38.3667	63.8929	48.91	15.65	24.45	52.35	33.71	57.18
to toil	trud	4	38.3704	57.1111	27.1	63.33	69.94	61.69	43.38	64.74
sulfur	siarka	6	38.4138	36.2143	16.74	42.43	47.3	36.83	14.04	56.83
angle	kąt	3	38.4286	49.963	24.57	27.43	30.33	15.29	16.29	68.48
dike	grobla	6	38.4286	46.1852	22.17	36.43	31	24.39	19.26	56.87
anchor	kotwica	7	38.4483	60.5926	45.63	23.89	25.21	28.26	32.68	62.74
bottle	butelka	7	38.4839	39.6786	29.19	24.76	26.57	19.14	22.14	45.95
spindle	wrzeciono	9	38.5	46.25	27.25	37.9	23.56	30.22	27.75	68.44
truck	ciężarówka	10	38.5161	52.2692	22.43	30.67	35.23	20.14	19.9	55.73
ton	tona	4	38.5357	52.7931	26.88	20.91	30.25	20.96	30.42	55.22
cabin	kabina	6	38.5455	52.3	23.71	26.71	27.16	14.94	21.55	51.55
matrix	matryca	7	38.6071	76.9259	27.3	17.1	25.63	25.42	16.37	76.95
duty	obowiązek	9	38.6333	71.5	17.4	43.75	51.39	75.56	35.95	80.28
spear	oszczep	7	38.6897	48.2414	19.92	48.92	40.96	20.6	19.44	55.08
bracket	nawias	6	38.6897	63	35	26.05	33.85	39.3	22.3	73.65
vinegar	ocet	4	38.7	35.1071	22.74	40.57	35.57	26	17.26	53.13
casino	kasyno	6	38.7143	26.8621	42.22	48	54.72	34.28	28	50.78
streaks	smuga	5	38.7241	32.6154	25.48	42.22	41.09	22.41	28.96	48.27
segmenting	segmentowanie	13	38.7742	54.7857	15.07	15.53	52	18	19.73	65.67
cheers	okrzyki	7	38.7857	29.32	21.95	58.32	78.32	36.6	48.42	44.2
floorcloth	ścierka	7	38.8065	36.4483	21.88	28.68	27.15	24.24	21.52	43.24
reunion	zjazd	5	38.8571	45.3704	26.11	31.67	45.56	31.52	23.81	52.74
spendthrift	rozrzutnik	10	38.8571	22.1154	19.06	47.5	34.78	36.89	32.39	54.44
battle	bitwa	5	38.8889	47.3421	12.11	83.19	88	43.52	38.3	55.44
crust	skorupa	7	38.9	46.3333	17.83	33.7	26.74	30.48	14.96	58.35
hoop	obręcz	6	38.9677	53.8889	24.2	22.76	23.92	17.44	28.2	47.96
yoke	jarzmo	6	39	37	16.48	46	43.14	50.32	19.14	55.41
exploitation	wyzysk	6	39	29.4138	5.67	85.19	74.52	37.62	9.67	85.48
frock	kitel	5	39	64.4815	32.44	21.33	46.17	22.22	37.33	60.33
term	termin	6	39	63.5	27.19	35.8	53.63	73.07	41.83	79.55
attic	strych	6	39.069	37.1739	36.47	40.95	45	24.25	30.68	60.1
section	rubryka	7	39.1034	62.4615	25.93	19.25	27.75	38.75	15.39	70.3
spleen	śledziona	9	39.1071	43.7931	27.26	25.37	23.84	47.84	25.79	52.79
distribution	rozkład	7	39.1111	53.069	21.44	28.06	39.33	39.22	20.78	62.78
imam	imam	4	39.1333	50.6897	25.46	29.33	34.38	27.33	26.58	40.17
trade	handel	6	39.1667	64.4074	36.63	32.54	59.08	53.79	19.67	76.46
rope	lina	4	39.1923	54.037	34.59	32	31.2	34.29	68.04	52.4
rabbi	rabin	5	39.2143	56.8519	17.96	34.84	26.88	22.84	25.64	56.4
convincing	przekonywanie	13	39.2143	63.8276	44.44	28	56.67	66.11	28.89	70.78
zero	zero	4	39.2414	17.037	32.61	40.57	30.35	20.48	18.35	79.39
to dent	wgniecenia	10	39.2759	25.8889	25.65	58.09	56.09	38.04	15.61	61.91
edge	krawędź	7	39.3103	40.3	26.28	36.06	54.06	33.56	37.83	50.22
molar	trzonowiec	10	39.3214	48.9643	23.05	34	30.37	26	22.53	73.37
salt	sól	3	39.3333	66.6786	9.27	68.74	55.73	35.79	25.88	59.97
perch	okoń	4	39.4286	39.3	23.39	19.57	18.87	14.79	17.22	32.91
valve	zawór	5	39.4286	45.7742	16.23	29	23.45	17.05	14.91	78.14
dam	tama	4	39.4643	66.5357	17.67	21.96	23.46	22.5	21.58	58.92
office	biuro	5	39.5312	70.5714	24.91	43.32	34.05	60.82	15.55	79.5
piss	sikanie	7	39.5385	35.5	44.5	20.6	33.25	35.6	25	42.65
rod	tyczka	6	39.5517	49.8966	24.93	8.6	63.2	17.31	29.33	45.53
clip	zacisk	6	39.5517	56.9677	17.22	49.17	45.13	28.08	27.09	41.3
interpreter	interpretator	13	39.5625	71.6786	20.57	39.52	44.43	40.67	25.9	77.05
radar	radar	5	39.6	62.069	18.04	40.74	44.61	24.38	22.57	59.22
dishes	naczynia	8	39.6	45.6786	22.52	28.36	35.5	32.6	23.32	47.64
cave	jaskinia	8	39.6071	46.0333	34.26	29.09	39.43	19.74	21.65	56.43
brake	hamulec	7	39.6333	53.4444	29.18	21.19	46.52	47.19	36.57	66.45
miter	mitra	5	39.6667	39.6207	31.62	30.14	33.38	31.1	26.95	50.64
to clot	grudka	6	39.6897	34.5185	21.61	41.13	38.04	22.43	24.09	53.22
stitch	ścieg	5	39.7667	48.5	25.89	29.61	19.28	16.89	24.11	66.78
lawyer	prawnik	7	39.7742	81.1538	33.24	25.76	35.15	42	33.41	50.09
diver	nurek	5	39.7742	73.2903	40.76	5.67	23.52	21.14	26.81	63.24
buldozer	buldożer	8	39.7778	40.5862	17.52	55.62	53.45	29.76	17.17	48.03
dent	wygięcie	8	39.8	33.3571	28.68	44.36	39.73	23.41	27.95	49.36
anger	złość	5	39.8276	28.2593	3.45	73.3	81.42	45.84	52.68	27.32
keel	kil	3	39.8333	42.8214	20.96	31.09	31.55	25.64	22.95	53.05
melancholia	melancholia	11	39.8846	40.4667	29.83	59.22	36.94	37.61	59.33	35.33
unit	jednostka	9	39.9375	63.1875	42.4	36.72	26.33	47.13	29.29	50.83
scorpion	skorpion	8	39.9643	71.3448	19.4	41.25	33.61	24.17	29.45	53.94
pig	wieprz	6	39.9667	26.0938	20.93	42.53	34.67	15.87	17.27	36.33
boulder	otoczak	7	40.0345	40.4643	33.04	25.52	27	15.86	25.09	48.64
ennui	nuda	4	40.0645	25.1875	12.86	59.95	25.27	39.82	27.86	47.14
fort	fort	4	40.0645	48.8276	20.52	48.09	51.79	52.97	35.76	64.09
weight	waga	4	40.069	53.8148	25.71	43.86	29.05	46.95	29.62	58.38
trough	koryto	6	40.0968	26.4643	25.7	34.3	33.75	16	15	47.6
sieve	sito	4	40.1613	51.7857	18.37	11.11	21.16	13.37	11.58	35.68
range	zakres	6	40.2333	62.9643	21.67	21.26	31.67	34.48	19.38	65.13
ebb	odpływ	6	40.2414	41.3929	22.96	35.61	33.64	26.77	22.17	46.09
pride	pycha	5	40.2581	33.1786	32.43	66.9	64.14	30.95	51.38	29.9
seam	szew	4	40.2727	54.4865	23.08	31.2	32.5	35.52	25.25	63.3
jelly	galaretka	9	40.3103	43.2857	70.05	6.74	26.05	24.26	52.84	25.21
jaw	szczęka	7	40.3235	51.25	23	32.07	45.55	24.17	23.62	51.9
section	sekcja	6	40.4839	65.6154	38.48	38.84	36.21	37.04	23.92	68.87
brook	potok	5	40.4839	39.0714	54.73	17.67	25.87	34.5	58.07	86
pipe	rura	4	40.5	44.4333	33.15	30.25	29.3	34	15.25	68.2
fleet	flota	5	40.5	66.8667	31.46	24.92	40.65	24.62	32.31	56.15
anchovy	anchois	7	40.5312	43.8621	19.95	18.6	30	31.33	53.91	31.2
predator	drapieżnik	10	40.5517	55.5862	21.85	50.89	75.07	45.43	30.93	56.64
chip	wiór	4	40.5625	36.6552	25.22	24.52	30.57	24.35	26.3	52.78
gout	dna	3	40.5862	61.4138	23.95	35.3	26.89	46.83	26.85	81.28
shredding	rozdrabnianie	13	40.5938	36.0714	21.79	39.32	56.58	27.58	26.05	56.84
hammer	młotek	6	40.6	60.8571	23.23	22.67	36.76	28.29	21.67	55.32
dogma	dogmat	6	40.6071	51.75	27.55	27.95	40	52.86	48.9	58.23
baron	baron	5	40.6154	55.7576	24.87	22.22	27.65	28.26	25.09	56.09
magpie	sroka	5	40.6333	48.5312	39.14	36.45	56.95	23.4	38.81	42.69
blow	cios	4	40.6333	39.5172	16.89	68.26	82.74	51	59	38.47
dump	składowisko	11	40.6452	30.5556	15.91	41.45	29.14	30.23	17.86	46.82
Kitsch	kicz	4	40.6897	28	16.43	40.03	46.98	21.35	32.62	42.33
scrotum	moszna	6	40.7419	42.3333	33.85	23.45	45	30.58	26.21	41.37
brute	bydlę	5	40.7931	29.7143	17	58.57	62.43	28.07	36.14	45.93
bell	dzwon	5	40.8182	57.2778	27.59	12.33	43.67	26.33	34.57	48.77
acid	kwas	4	40.871	45.1935	21.1	62.9	60.22	33.17	25.97	56.52
web	sieć	4	40.9063	66.0769	42.45	40.05	57.65	54.05	30.3	71.7
loin	polędwica	9	40.9286	50.2857	19.65	40.25	23.6	23.35	20.1	44.9
to estimate	oszacowanie	11	41.0333	68.1111	35.09	17.73	27.36	52.5	20.95	68.09
snout	pysk	4	41.037	28.875	23.7	50.15	40.89	31.06	32.6	45
ladder	drabina	7	41.0667	58.7241	32.71	21.57	33.57	50.81	27.48	64.86
tank	zbiornik	8	41.1	44.1333	27.59	16.71	21.95	23.62	24.71	63.23
stain	plama	5	41.1034	22.3793	20.41	31.2	22.3	26.67	28.17	26.7
scepter	buzdygan	8	41.1333	68.7037	20.55	43.65	53.63	32.21	21.84	50.95
nobility	szlachta	8	41.1429	53.2857	41.22	31.04	42.04	29.74	36	52.26
deal	sprawa	6	41.1667	66.6552	36.71	19.48	46.42	62.91	26.13	59.35
lounge	hol	3	41.1667	47.6429	20.77	11.4	18.31	17.93	24.38	50.71
shock	szok	4	41.2069	44.9	22.1	55.07	73.35	28.9	48.41	29.73
gypsum	gips	4	41.2143	33.5385	17.83	42	40.21	35.92	26.21	45.42
punk	punk	4	41.2759	37.9655	36.22	36.37	68.26	33.7	49.48	32.15
scale	skala	5	41.2812	31.7143	28.59	14.38	28.19	39.71	24.05	80.55
tsar	car	3	41.3103	66.4231	16.52	46.24	50.24	34.72	18.28	67.6
instep	podbicie (stopy)	16	41.3571	44.7	19.76	44.67	33.62	26.86	21.95	49.14
river	rzeka	5	41.4483	51.48	52.14	10.9	31.45	38.14	38.69	35.86
confused	speszenie	9	41.4483	32.4138	17.21	68.16	72.63	45.47	60.11	26.16
aspect	aspekt	6	41.4483	63.75	34.3	28.48	26.78	49.13	29.3	72.52
pretext	pretekst	8	41.5	44.5185	24.39	30.06	32.44	38.06	25.56	64.22
mimosa	mimoza	6	41.5	50.7407	30	35.52	31.48	31.19	35.38	37.19
confused	zawiłość	8	41.5714	44.3929	20.81	52.17	57.84	45.41	33.48	70.58
tic	tik	3	41.5758	35.6154	19.17	53	57.55	19.93	39	40.03
grater	tarka	5	41.5862	46	17.7	34.57	36.35	16.57	17.26	50.61
to plow	pług	4	41.6429	50.6667	18.23	20.32	23	15.95	14.86	47.64
mussel	omułek	6	41.6429	32.3929	17.21	44.47	63.61	52.18	17.5	84.68
observation	obserwowanie	12	41.7097	70.0357	43.55	33.05	27.77	66.73	34.95	71.68
boot	bagażnik	8	41.7143	53.1111	28.5	27.4	33.35	30.9	22.6	63.75
gland	gruczoł	7	41.75	45.4643	23.61	24.44	32.5	32.5	26.83	52.83
column	kolumna	7	41.7813	59.3333	31.4	25.5	33	36.05	23.85	58.25
coke	koks	4	41.7857	28	30.46	61.46	62.11	32.64	30.11	40.9
ocean	ocean	5	41.7931	60.1034	58.29	12.61	36.38	48.09	63.17	34.04
doorhandle	klamka	6	41.8	52.2143	16.22	22.78	24	24.67	12.22	50.94
togs	gałgan	6	41.8148	21.1333	23.45	41.7	47.42	26.15	37.24	34.7
holly	ostrokrzew	10	41.8214	49	36.83	15.56	20.89	20.67	28.06	53.39
arc	łuk	3	41.8214	65.3103	31.16	23.45	39.22	21.35	29	55.26
press	prasa	5	41.8333	53.8148	42.91	30.78	33.73	29.91	29.73	71.18
waiting	czekanie	8	41.8621	43.2857	23.44	53.92	52.61	55.74	40.48	47.29
wounds	rany	4	41.8929	33.3	9.75	75.75	75.56	51.56	38.81	44.56
lamb	jagnięcina	10	41.8929	48.6774	38.53	10.73	30.13	21.44	20.13	64.87
ivory	kość słoniowa	13	41.9355	62.1875	22.87	40.23	32.13	10.55	21.52	59.61
religion	religia	7	41.9375	47.6071	38.36	52.14	51.64	63.82	51.73	35.55
cabinet	gabinet	7	41.9375	66.5926	36.3	25.6	30.42	44.16	19.11	63.89
mantel	gzyms	5	41.9643	45.7692	33.95	22.1	25.15	7.15	17.55	62.35
dairy	nabiał	6	41.9688	55.4643	29.35	25.65	30.39	29.22	20.52	57.87
shamelessness	bezwstydność	12	41.9688	32.5714	36.7	30.25	48.58	30.11	45.95	49
rein	wodza	5	41.9697	61.7812	43.78	30.39	35.09	52.22	27.22	67.13
sweat	pot	3	42	42.3077	27.14	58.71	69.19	44.67	39.29	46.14
polish	nabłyszczacz	12	42	53.8571	32.95	16.82	18.82	15.73	20.41	63.95
scalding	oparzenie	9	42.0313	63.5556	6.63	84.15	79.15	40.93	28.96	35.7
pig	świnia	6	42.0333	33.4643	30.84	44.16	52.2	30.4	22	45.84
copy	kopia	5	42.0345	33.2963	20.37	32.79	45.16	39.32	25.21	60.32
rib	żebro	5	42.0937	41.9	25.64	27.88	19.88	27.94	30.55	49.18
nip	uszczypnięcie	13	42.1	29.9655	26.2	39.9	57.16	17.37	33.95	38.68
slipper	pantofel	8	42.1034	39.6897	28.87	34.64	38.09	30.23	40.18	36.32
shaver	golarka	7	42.1111	56.5926	8.96	35.12	36.32	28.96	10.32	69.12
sheikh	szejk	5	42.1429	52.8571	37.35	24.09	42.22	29.78	28.61	55.17
chalice	kielich	7	42.1562	51.8	32.86	22.5	31.86	24.36	26.14	43.64
booty	łup	3	42.1786	45.0333	44.3	31.85	55.84	40.63	28.21	58.21
pliers	szczypce	8	42.2121	48.8889	20.33	34.93	41.83	23.96	14.04	61.21
tower	wieża	5	42.2692	60.5	42.93	22.68	24.07	26.68	24.64	60.57
gauze	gaza	4	42.2857	49.5517	21.4	24.23	23.52	21.1	20.45	60.93
farthing	grosz	5	42.2857	41.4643	43.54	35.04	33.43	54.82	37.64	63.29
label	etykieta	8	42.3214	57.2593	34.7	31	41.7	48	28.6	71.75
heretic	heretyk	7	42.3333	32.5	16.67	58.2	59.57	33	28.48	51.71
tingle	mrowienie	9	42.3448	28.3929	24.26	41.68	50.72	37.96	37.14	47.29
roach	płotka	6	42.3571	31.0741	30.94	22.3	26.78	18.31	28.03	41.42
harem	harem	5	42.3667	29.5385	21.45	43.77	50.14	13.59	34.27	39.14
ruble	rubel	5	42.3793	51.7407	42.26	31.21	40.21	35.42	33.47	59.84
screw	wkręt	5	42.3929	64.0714	11	23.37	33.11	15.89	24.21	56.26
butler	lokaj	5	42.4	64.8571	31.33	35.38	26.62	18.95	28.24	59.05
highway	autostrada	10	42.4062	70.6552	54.1	31	65.05	55.81	29.95	78.86
carpet/robe	toga	4	42.4286	63.6296	22.13	26.42	30.5	35.21	28.04	55.42
devil	diabeł	6	42.4516	37.1071	31.85	64.82	65.82	42.76	34.21	47.73
forage cap	furażerka	9	42.4687	45.25	24.7	23.77	29.59	26.64	32.05	45.59
emotion	emocja	6	42.4687	66.2593	52.64	41.82	75.59	75.23	87.27	26.05
tilt	plandeka	8	42.4828	44	17.94	17.22	28.11	14.89	13.89	57
norm	standard	8	42.5	69.1379	31.8	29.55	16.5	54.44	26.05	76.33
guy	facet	5	42.5185	48.0333	62.87	20.09	46.65	60.61	63.43	43.43
crutch	kule	4	42.5185	39.1786	13.79	41.43	42	24.25	24.68	53.8
anus	odbyt	5	42.5714	28.931	20.43	44.29	34.71	14.11	31.71	55.14
mountain	góra	4	42.5926	73.7813	40.6	22.13	25.33	70.25	19.13	48.13
crow	wrona	5	42.5938	55.1379	37.38	45.27	31.81	17.1	38.81	47.33
dwarf	karzeł	6	42.6	26.3333	23.65	39.77	46.04	24.96	38.85	44.81
shrew	złośnica	8	42.6207	26.6071	6.61	64.76	46.48	56.41	16.56	57.09
toilet	toaleta	7	42.6296	37.1852	41.43	29.57	27.04	35.79	25.91	39.09
raven	kruk	4	42.6452	70.5769	21.52	40.84	40.16	32.32	13.64	54.12
cattle	bydło	5	42.6552	29.25	31.39	38.32	46.66	21.55	25.71	41.42
size	rozmiar	7	42.6552	57.4828	29.83	24.43	29.96	36.33	30.7	50.13
dowry	posag	5	42.6786	57.0357	38.94	22.94	39.78	42	20.78	59.89
hiccup	czkawka	7	42.6897	30.0385	19.24	46.62	50	17.71	31.43	49.95
corridor	korytarz	8	42.6944	44.7568	29.19	23	31.41	13.55	21.35	52.03
porn	porno	5	42.7037	61.7	41.61	19.38	38.09	29.82	30.91	46.06
nerve	nerw	4	42.75	60.0345	18.44	51.06	58.94	44.94	35.56	59.06
clock	zegar	5	42.7586	67.0625	30.09	27.5	32.14	43.14	18.95	81.73
tap	kran	4	42.7742	45.3103	26.48	17	20.09	30.21	22.69	58.23
budget	budżet	6	42.7931	69.1111	56.32	33.09	56.73	78.45	27.09	87.23
dick	kutas	5	42.7931	42.25	35.65	43.8	53.06	30.28	40.3	46.22
type	typ	3	42.8	49.6071	39.19	29.11	35.26	41.41	43.11	53.41
slide	suwak	5	42.8485	45.7308	18.37	26.37	30.67	24.19	18.37	60.93
count	hrabia	6	42.9	61.4286	28.69	29.96	37.15	20.77	38.27	54.54
cigarette	papieros	8	42.931	33.7667	23.92	50.87	51.83	38.65	36.5	38.35
dozen	tuzin	5	42.9333	56.7667	30.82	14.56	19.52	18.82	23.94	43.15
swarm	rój	3	42.9667	46.3793	16.04	55.74	66.55	31.23	28.45	50.59
beak	dziób	5	42.9714	44.5278	30.3	28.85	43.55	26.45	23.6	37.6
chapel	kaplica	7	43	41	23.7	40.39	34.48	33.64	45.29	31.79
weightlifter	sztangista	10	43.0357	56.5517	31.22	15.39	27.94	13.28	8.78	57.83
motel	motel	5	43.0625	30	31.48	37.16	30.08	23.44	25.48	42.6
disk	dysk	4	43.0667	66.0345	22.76	24.29	30.43	36.1	19.14	78.43
quarter	kwartał	7	43.0937	55.0357	26.05	38.96	48.05	46.65	19.67	64.71
chase	pościg	6	43.1	47.1724	24.35	51.91	72.17	37.61	41.13	49.65
saber	szabla	6	43.1333	44.3333	27.55	43.6	43.44	26.5	27.1	68.28
rebel	buntownik	9	43.1333	43	25.5	40.5	67.63	39.95	51.42	37.37
windmill	wiatrak	7	43.1333	48.931	41.39	17.96	36.55	31.32	24.22	58
kilo	kilogram	8	43.1429	46.5714	23.1	38.1	36.43	36.62	31.67	67.05
blunder	gafa	4	43.1481	22.7407	12.91	57.05	65.95	53.45	31.09	43.09
trout	pstrąg	6	43.1613	42.8125	27.93	37.2	79.73	35.31	16.73	79.07
rule	zasada	6	43.1667	77.8846	46.25	41.1	28.5	66.95	33.45	73.1
fin	płetwa	6	43.1724	53.6296	29.86	25.4	31.1	25.29	46.04	36.7
rust	rdza	4	43.1786	27.1538	8.19	56.62	35.95	25.48	10.62	62.57
cardboard	tektura	7	43.2222	44.3103	19.26	23.89	30.21	15.75	10.16	65
tarot	tarot	5	43.3333	33.037	20.77	45.04	37.77	18.31	40.5	34.27
emblem	godło	5	43.3448	61.7778	34.59	24.04	25.04	35.22	41.07	47.07
folder	folder	6	43.3448	68.5517	28.04	27.56	28.96	39	14.8	78.88
diesel	diesel	6	43.3571	57.5185	20.17	23.33	30.22	28.06	15.67	70.28
stairs	schody	6	43.3793	54.963	28.17	29.35	34.52	36.22	26.52	68.52
chalk	kreda	5	43.4062	62.3448	32.68	17.42	18.63	11.58	22.42	49.11
chisel	dłuto	5	43.4286	57.5357	30.7	27.05	27.8	13.6	16.25	65
sore	obtarcie	8	43.4828	31.1538	8.72	66.32	72.96	35.96	26.16	51.04
revolt	bunt	4	43.5	37.931	23.65	58.22	88.09	55.23	57.18	31.91
funnel	lejek	5	43.5	50.2963	26.76	24.52	21.52	25.38	20.33	60.67
facade	fasada	6	43.5	50.2857	23.77	25.63	32.84	28.59	26.83	50.7
groove	rowek	5	43.5172	28.3462	23.92	34.65	42.33	11.83	26.71	36
millepede	stonoga	7	43.5172	46.4815	16.17	14.94	27.39	13.5	12.94	65.67
harrowing	bronowanie	10	43.5484	49.2593	19.68	29.21	29.89	20.89	16.11	58.2
night	noc	3	43.5517	54.1724	48.21	33.16	44.42	48.21	53.74	49.05
spread	rozprzestrzenienie	18	43.5769	58.4815	13.39	40.06	50.61	41.56	19.67	56.67
organ	narząd	6	43.6429	57.8378	30.41	30.64	32.32	51.55	35.73	62.18
balance	bilans	6	43.6452	69.8929	27.48	27.02	34.83	56.25	19.86	59.14
ruffle	fryza	5	43.6786	45.5769	32.61	19.5	17.06	24.61	23.44	57.5
rage	wściekłość	10	43.7241	28.5	33.64	75.88	84.58	57.26	48.04	36.48
spread	rozpiętość	10	43.7407	56.2813	38.62	30.22	35	37.5	25.52	57.86
boxer	bokser	6	43.75	51.7586	29.88	52	71.46	32.54	39.75	43.08
storm	burza	5	43.7576	43.7143	34.63	37.79	68.63	38.37	36	38.63
grid	ruszt	5	43.7667	52.6429	29.81	29.15	30.73	23.65	29.77	52.04
cramp	kurcz	5	43.7778	32.175	10.45	63.71	44.52	29.9	26.67	46.36
document	dokument	8	43.7812	70.0769	21.61	27.17	25.96	52.3	15.3	82.65
bladder	pęcherz	7	43.8	41.8333	19.13	29.39	33.17	29.91	27.17	48.83
threshold	próg	4	43.8276	46.2308	16.86	26.76	20.67	23.05	22.95	50.76
urine	mocz	4	43.8276	21.7568	12.45	69.32	58	65.52	51.39	40.1
worm	robak	5	43.8333	25.7692	16.22	49.22	53.87	23.87	18.48	49.3
Sabbath	sabat	5	43.8333	53.0357	25.97	29.13	38.41	27.83	40.48	42.23
port	port	4	43.8438	68.7419	40.88	11.31	16.31	22.13	22.5	61.19
farmer	rolnik	6	43.8485	55.4231	32.95	28.4	21.25	26.1	27.15	44.9
gate	brama	5	43.8485	55.3214	21	24.17	24.42	20.72	20.41	49.27
pile	stos	4	43.8519	50.6429	20.32	58.16	44.05	23.68	33	59.53
taxi	taksówka	8	43.8621	51.6333	22.95	17.67	24.71	21.67	30.38	58.68
business	interes	7	43.8788	71.3103	49.23	20.23	51.64	69.86	35.09	86.09
spiral	spirala	7	43.8929	37.7778	28.05	26.21	45.37	28.4	25.95	73.1
crop	podgardle	9	43.9	43.1379	15.5	45.05	35.28	21.78	24.25	63.44
bank	bank	4	43.931	71.8947	33.12	35.8	37.8	66.28	15.24	86.44
probe	sonda	5	43.963	64.2692	25.6	21.8	27.95	33.65	13.6	80.95
scepter	berło	5	43.9655	69.7857	22.45	33.73	32.38	27.07	32.45	61.65
pus	ropa	4	43.9655	34.0357	27.78	43.33	42.06	49.17	22.39	58.28
knot	węzeł	5	44.0333	58.9259	22.14	25.81	31.81	20.67	22.05	67.57
barrel	beczka	6	44.0571	41.1026	28.25	26.9	28.4	25.85	27.45	52.1
surgery	chirurgia	9	44.0769	83.0357	32.63	48.54	58.42	65.17	35.92	77
thrill	dreszczyk	9	44.1111	47	38.5	32.83	60.44	43.78	29.72	31.5
protest	protest	7	44.1429	48.5333	36.89	63.89	83.47	61.37	64.79	44.89
agency	agencja	7	44.2	61.037	23.7	39.25	35.95	31.95	31.05	64.2
wasp	osa	3	44.2143	46.7576	12.64	62.82	70.14	29.46	20.93	46.3
thaw	odwilż	6	44.2414	47.8214	35.07	40.41	42.26	33.48	31.89	48.74
wave	fala	4	44.25	58.7692	51.05	20.76	31.9	29.62	46.1	32.52
bullet / sphere	kula	4	44.2759	52.7576	29.77	45.91	35.91	29.5	32.55	69.73
bowl	czara	5	44.3	41.5667	21.33	22.19	14.05	18.43	25.33	45.33
virgin	dziewica	8	44.3448	55.7143	35.14	28.41	41.72	26.55	39.41	37.59
pimple	pryszcz	7	44.3571	26.3448	12.04	61.52	44.92	32.87	33.42	38.35
tile	dachówka	8	44.4667	47.4828	26.07	15.29	18.9	20.32	12.07	67.68
aquarium	akwarium	8	44.4667	51.6429	53.83	16.9	21.38	26.97	31.31	43.41
pity / mercy	litość	6	44.5357	39.2857	26.44	44.94	54.44	51.56	67.61	26.17
sperm	sperma	6	44.5714	47.0385	42.7	23.22	46.7	44.7	45.74	33.26
obscenity	sprośność	9	44.5714	28.9355	92.06	13.82	62.3	88.62	79.32	27.5
whiff	powiew	6	44.6	53.7857	58.81	8.71	16.33	30.33	48.48	25.1
kerosene	nafta	5	44.6207	58.1481	23.74	37.3	35.43	41.04	18.87	70.22
slat	listwa	6	44.6562	44.963	21.15	26.55	19.45	20.85	15.65	58.3
boss	szef	4	44.6562	66.3462	22.5	42.45	63.83	74.89	22.1	69.83
ankle	kostka	6	44.7143	57.3077	29.8	17.35	17.85	22.55	13.05	66.7
drill	wiertarka	9	44.7143	54.8889	28.52	29.24	43.27	27.47	26.09	53.94
shaft	wał	3	44.7241	37.5667	23.11	39.36	38.04	19	27.93	60.71
crystal	kryształ	8	44.7407	58.1111	53.52	16.86	22.77	32.05	45.14	39.64
cardboard	karton	6	44.75	45.6154	24.95	14.05	11.29	18.43	19.19	49.71
tone	ton	3	44.7586	64.4643	24.92	36.24	54.8	47.76	46.8	44.4
tuna	tuńczyk	7	44.7857	34.6333	35.83	22.26	26.29	20.04	34.04	43.39
knee	kolano	6	44.7857	49.6429	29.43	30	31.87	32.26	19.83	52.61
ambulance	ambulans	8	44.7857	64.7667	20.83	49.65	54.83	51.75	46.35	55.83
fishing rod	wędka	5	44.7931	47.6667	38.43	21	24.77	25.73	23.87	58.55
cork	korek	5	44.7941	37.8667	14	38.1	36.57	19.67	18.52	47.43
giant	olbrzym	7	44.8065	44.5556	30.14	36.45	37.18	16.91	31.73	55.32
fellow	człek	5	44.8065	42.5385	31.91	28	27.9	46.05	35.57	53.91
paper	papier	6	44.8077	65.9231	30.96	16	15.22	25.29	19.48	54.48
race	wyścig	6	44.8571	63.1923	32.61	22.95	62.64	60.95	26.86	55.45
maxim	maksyma	7	44.9259	76.1429	39.43	19.83	27.68	36.52	32.14	61.43
framework	struktura	9	44.9412	64.7778	35.05	24.17	37.33	41	22.29	58.07
ethicality	etyczność	9	44.9412	83.5	52.2	17.27	34.53	14.31	34.13	57.27
placarding	plakatowanie	12	44.9655	44.1034	30.1	26.19	41	17.87	31.29	46.61
screen	ekran	5	44.9655	35.0769	41.65	33.2	31.6	56.8	30.8	57.55
blow	kuksaniec	9	44.9677	28.4815	23.16	54.64	52.92	31.8	37.56	44.44
engine	silnik	6	45	74.0357	31.32	25.27	43.55	47.86	21.18	61.77
formation	formowanie	10	45	70.2258	29.22	21.61	39.61	37	24.67	64.39
abbot	opat	4	45.0333	46.6296	26.26	38.13	34.05	31.68	23.91	54.86
pawn	pionek	6	45.0741	33.4062	20.57	43.96	29.48	32.26	31.43	43.04
buoy	boja	4	45.0909	56.3571	33.78	13.94	29.17	24.72	20.72	51.78
hash	haszysz	7	45.1111	31.5714	43.64	54.91	47.05	27.27	42.5	43.5
position	stanowisko	10	45.1111	77.8214	42.76	30.62	35.1	75.62	30.38	75.1
manure	nawóz	5	45.129	56.4667	22.12	26.04	17.6	31.52	17.64	76.68
should	powinność	9	45.1429	64.1724	37.26	49.74	52	64.06	45.42	60.23
road	szosa	5	45.1667	46.4138	38.05	16.29	25.52	23.14	22.48	61
steppes	stepy	5	45.1818	46.3448	45.13	17.7	26.83	26.3	28.22	47.39
foot	stopa	5	45.2	40.5357	19.6	26.1	16.3	20.5	12.05	48.55
emir	emir	4	45.2	43.7857	15.28	29.06	43.44	19.83	14.78	47.33
fjord	fiord	5	45.2414	57.7	59.4	7.65	28	30.9	33.35	44.5
prof	profesor	8	45.25	85.0357	46.04	35.92	40.33	61.52	30.83	70.87
counter	lada	4	45.2857	42.8077	23	22.5	9.56	14	23.6	71.83
fish	ryba	4	45.3	42.3333	28.33	22.35	21.67	18.09	22.88	50.52
clown	błazen	6	45.3103	22.9655	33.37	47.6	53.68	19.86	29.24	35.4
banner	transparent	11	45.3714	58.6061	29.16	31.84	47.58	40.45	36.11	65.45
hawk	jastrząb	8	45.4	64.25	37.95	26.76	55.14	41.43	39	49.48
discipline	dyscyplina	10	45.4138	82.1429	38.14	29.26	51.14	52.35	21.81	58.93
axis	oś	2	45.4333	63.25	17.88	26.67	18.78	24.91	24.22	69.79
bush	krzak	5	45.4375	38.6897	33.39	20.94	40.06	27.44	35.5	47.17
theory	teoria	6	45.44	76.2593	37.67	22.17	23.78	54.78	15.44	85.39
altar	ołtarz	6	45.4688	47.8571	26.8	37.7	39.8	34.15	39.3	48.05
obstinacy	zaciekłość	10	45.5	56.7037	42.24	33.95	72.86	49.86	59.24	37
cannon	armata	6	45.5	48.1034	11.52	61.53	81.17	28.7	35.48	37.43
station	stacja	6	45.5484	58.931	32.64	27.79	23.83	29.78	20.91	63.79
window	okno	4	45.5625	58.4286	25.89	19.28	16.56	38.78	21.78	62.72
net	netto	5	45.625	55.9655	39.6	37.64	34.63	48.61	21.42	66.22
mustache	wąsy	4	45.6333	51.7778	34.39	23.56	33.39	31.61	28.17	40.56
detail	szczegół	8	45.6538	73.9655	43.7	15.6	34.84	54.95	29.21	80.58
wind	wiatr	5	45.6897	49.8148	35.78	30.06	41.22	23.72	26.94	49
trail	ślad	4	45.697	46.0385	44	26.53	35.42	28.55	31.16	63.4
thistle	oset	4	45.7	35.7333	16.57	41.33	32.62	15.29	10.95	45.62
zinc	cynk	4	45.7	62.3793	27	44.15	59.79	36.94	30.12	46.74
tonic	tonik	5	45.72	56.1111	34.82	22.59	25.27	23.95	20.64	52.68
glamour	przepych	8	45.7419	43.6071	36.71	37.7	55.33	39.09	37.83	45.61
number	liczba	6	45.7586	75.1379	29.17	22.04	25.17	45.78	20.17	73.26
calcium	wapno	5	45.7586	54.9	24.96	25.25	20.83	25.71	16.25	62.54
pause	pauza	5	45.8	47.4483	41.1	19.85	14.85	42.4	27.5	55.7
knob	pokrętło	8	45.8182	57.5172	21.06	20.5	29.61	35.5	18.17	58.89
monk	mnich	5	45.8333	62.6207	30.83	25.72	19.93	27.38	29.34	51.41
television	telewizja	9	45.8519	43.6296	43.18	32.9	43.29	33.05	38.95	50.5
can	puszka	6	45.8667	36.7143	28.67	24.78	40.67	18	22.28	47.5
filling card	marker	6	45.8846	65.25	32.75	16.56	15.75	28.44	21.06	67.06
floor	piętro	6	45.8889	51.3214	35.48	18.83	34.61	21.78	17.35	64.04
spray /aerosol	aerozol	7	45.8929	53.6452	22.22	27.96	29.13	24.13	18.09	62.7
bucket	wiadro	6	45.8929	34.8929	30	17.35	25	13.05	16.16	48.89
holster	kabura	6	45.9	40.25	18.78	31.7	36.52	19.29	17.74	44.61
mysticism	mistycyzm	9	45.9286	49.3871	38.13	36.97	45.75	29.26	56.61	33.87
coin	moneta	6	45.931	69.2414	47	19.48	35.57	64.71	28	71.43
banner	baner	5	45.9459	48.4706	25.71	47.88	62.55	27.9	33.71	46.55
right	prawo	5	45.9677	82.8276	35.35	30.58	43	61.62	31.04	76.58
comma	przecinek	9	46	52.7931	29.26	31.15	20.44	34.3	23.37	71.37
consistency	logiczność	10	46	83.8621	67.43	15.22	27.83	76.83	27	93.39
slogan	hasło	5	46.0333	64.4286	41.75	24.4	44.35	62.05	35.9	81.1
turnip	rzepa	5	46.0645	39.4286	18.24	28.97	35.03	25.5	18.76	63.76
tool / utensil	narzędzie	9	46.0769	77.3462	30.12	21.96	33.96	43.46	31.19	65.38
north	północ	6	46.1034	52.1333	47.64	16.33	25.81	29.48	44.57	56.05
sergeant	sierżant	8	46.1034	64.4138	24.3	21.32	19.58	16.76	18.09	48.88
hoof	kopyto	6	46.1333	41.1538	29.88	21.23	23.27	27.69	31.92	48.35
clip	klips	5	46.1379	42.8214	26.13	15.96	21.78	15.57	17.91	51.52
mast	maszt	5	46.1667	63.32	29.83	17	27.33	15.96	24.92	53.96
seriousness	powaga	6	46.1786	63.8966	25.04	29.65	25.71	55.39	25.33	80.87
file	plik	4	46.1818	64.1429	32.56	23.44	20.5	50.75	19.19	84.25
pedal	pedał	5	46.1875	41.963	15.96	54.26	46.91	33.22	37.61	37.04
marching	maszerowanie	12	46.2727	60.1613	39.4	21.84	29.19	31.04	30.84	64.6
tendon	ścięgno	7	46.2812	58.6429	15.8	30.76	30.52	44.48	11.24	74.04
ship	statek	6	46.2812	70.4828	35.22	21.65	35.74	32.35	22.96	62.13
Bible	Biblia	6	46.2857	48.7368	35.32	45.88	46.92	42.32	53.8	39.6
brush	szczotka	8	46.3103	47.8148	39.67	44.21	29.57	24.65	29.9	39.4
cent	cent	4	46.3214	53.9677	41.27	30.23	26.55	44.64	17.27	64.64
quart	kwarta	6	46.3448	57.6552	22.23	14.41	36.77	22.86	20.5	55.73
lab	laboratorium	12	46.4074	78.2308	45.55	28.9	51.6	61.75	29	86.6
breeding	hodowla	7	46.4138	49.7692	25.25	45.55	43	46.4	28.05	50.45
heel	pięta	5	46.4444	38.9655	16.25	29.75	25.21	13.96	26.64	50.82
licorice	lukrecja	8	46.4815	42.3824	27.69	39.44	32.06	22.13	32.56	43.5
trunk	pień	4	46.4815	51.1154	28.07	16.64	22.18	30	21.64	52.47
peat	torf	4	46.4828	44.5172	20.06	21.38	24.69	17.94	17.88	77.31
lord	władca	6	46.4828	66.7667	17.48	50.38	63.57	52.38	31.67	66.81
shell	powłoka	7	46.5152	45.6296	27.79	24.03	23.03	23.79	19.28	64.59
intestine	jelito	6	46.5161	39.8077	11.84	41.12	32.28	41.92	15.44	75.8
loam	ił	2	46.56	38.3846	20.3	42.74	31.96	22	25.04	47.48
track	tor	3	46.5667	63.037	16.8	14	22.2	36.8	14.67	72.33
stool	stołek	6	46.5667	50.9655	26.11	11.17	35.44	19.22	14.78	43.33
strophe	strofa	6	46.5667	67.2069	33.11	37.22	30.41	21.78	28.3	61.37
mangle	magiel	6	46.5714	48.8846	28.74	32	42.58	12.53	26.58	52.58
carpet/robe	kobierzec	9	46.5806	48.4615	21.95	43.6	32.95	32.15	33.65	45.7
point	punkt	5	46.6	65.5517	51.11	23.37	25.74	48.05	26.68	60.79
soil	gleba	5	46.6207	44.4138	13.84	29.42	20.11	17.32	27.53	46.21
tube	rurka	5	46.6207	42.375	27.14	28.57	27.95	22.05	23.1	55.71
niche	nisza	5	46.6452	59.6071	26.91	13.91	23.18	21.35	24.53	69.88
rusk	suchar	6	46.6786	38.4815	36.89	21.64	27.1	20.39	26.43	47.32
gulp	łyk	3	46.6875	40.5	56.33	21.42	34.55	42.4	47	60.95
knob	gałka	5	46.6897	47.8846	38.26	17.42	29.63	22.7	24.68	57.75
salvo	salwa	5	46.7241	49.5357	29.6	36.8	59.53	25.13	31.53	55.53
suds	mydliny	7	46.7241	40.9259	41.84	29.24	32.4	14.08	21.44	50.44
date	data	4	46.7333	66.3103	23.42	13.76	23.33	21.94	31.47	45.79
minute	minuta	6	46.7647	52.8966	37.28	32.62	41.27	57.93	39.77	55.24
tin	cyna	4	46.7857	54.7857	14.73	28.59	19.73	7.73	15.68	71
deck	pokład	6	46.8214	64.5	38.61	15.77	29.27	30.5	34.27	48.36
series	seria	5	46.8333	57.6538	30.92	25.38	44.21	39.67	25.29	54.54
store	przechowalnia	13	46.8438	48.4615	20.68	17.86	26.14	28.73	25.86	44.95
wolf	wilk	4	46.8966	53.7667	46.74	26	57.22	28.83	39.52	40.78
border	granica	7	46.9259	68.8333	22.67	32.94	45.72	48.94	18.33	52
seat	siedziba	8	46.931	71.1071	33.72	24.76	24.04	54.92	22.56	69.76
street	ulica	5	46.9333	54.3214	41.46	27.27	36.85	36.62	31.65	56.35
construction	budowa	6	46.9355	58.3333	28.95	33.8	43.95	37.45	21.45	61.2
trend	tendencja	9	46.9677	55.7037	17.6	26.53	39.6	34.63	46.8	24.07
zest	swada	5	46.9714	39.0345	15.8	51.8	46.2	32.07	28.53	59.4
frog	żaba	4	47	41.0645	49.21	11.32	27.89	18.79	41.89	37.16
rack	stojak	6	47	49.2143	25.04	15.39	15.97	19.79	15.79	59.5
exploitation	wyzyskiwanie	12	47	26.6429	9.24	87.57	71.9	43.95	26.24	72.14
intestines	jelita	6	47.0303	42.0323	24.79	38.03	27	44.39	21.39	49.76
ridge	grzbiet	7	47.0313	46.7931	34.47	18.42	25.53	21.21	30.42	56.16
rite	obrzęd	6	47.0323	46.4615	22.35	41.35	63.2	41.4	37.85	53.05
pea	groch	5	47.0333	23.5	9.27	36.73	39.4	30.44	29.73	51.4
code	kod	3	47.0645	72.36	28.63	23.89	31.48	34.04	18.89	77.5
organ	organ	5	47.0667	64.5556	18.47	30.67	30	50.53	28.93	74.6
astronaut	astronauta	10	47.0714	85	58	9.91	48.45	54	34.83	70
ring	pierścień	9	47.1379	70.1852	49.35	19.48	39.82	43.95	47.65	43.14
jargon	żargon	6	47.1667	46.2857	27.93	31.96	40.18	40.96	30.25	60.8
stamp	pieczęć	7	47.1667	67.6429	30.42	22.21	28.17	50	34.04	65.63
bronze	mosiądz	7	47.1724	49.5385	29.84	28.73	23.38	17.37	23.38	62.12
chaise	karetka	7	47.1786	70.6429	23.79	56.05	58.53	52.95	27.16	34.53
pine	sosna	5	47.2069	52.2143	55.91	11.27	16.23	29.55	47.5	28.59
moth	ćma	3	47.2143	39.069	19.9	21.73	27.39	14.1	18.66	45.03
detail	detal	5	47.2414	72.1613	42.04	26.82	44.14	65.75	38.14	68.73
address	adres	5	47.2581	53.9643	43.89	27.79	31.53	57.95	34.68	71.8
clique	klika	5	47.2857	38.7667	31.04	31.76	28.96	37.56	20.36	59
breeze	bryza	5	47.3103	56.9286	66.27	6.91	25.05	32.95	46.09	38.59
container	pojemnik	8	47.3235	52.4231	26.9	27.52	24.29	33.33	25.52	58.24
beetle	chrząszcz	9	47.3714	48.3714	36.35	27.91	36.65	17.43	20.7	43.3
smack	zadatki	7	47.3793	64.871	42.35	25.2	29.2	54.55	22.85	66.4
brand	marka	5	47.4333	64.8148	43	18.65	33.3	49.35	28.39	61.61
Koran	Koran	5	47.4516	44.5926	24.7	35.52	34.87	26.91	38.04	52.39
camp	obóz	4	47.4667	52.6207	42.7	31.8	42.39	44.22	29.55	54.39
zone	strefa	6	47.5185	57.9333	29.65	29.3	29.57	44.74	32.3	50.61
pastor	pastor	6	47.5517	45.2692	29.16	38.13	33.25	23.32	40.26	30.9
knuckle	golonka	7	47.5556	40.8929	18.6	45.35	20.44	15.22	18.65	59.11
silo	silos	5	47.6774	50.7692	21.19	16.33	23.48	17.19	22.43	61.33
elbow	łokieć	6	47.7037	51.5357	30.19	15	7.9	16.9	18.52	35.57
fight	walka	5	47.7333	42.5333	37.23	56.7	52.8	67.71	50.09	33.5
iron	żelazo	6	47.7419	53.9412	29.85	18.92	34.69	36.19	27.08	61.04
teacher	nauczyciel	10	47.7931	77.0385	35.48	26.71	44.52	48.48	31.9	70.9
flight	lot	3	47.8621	70.1923	65	16.73	63.27	57.14	56.86	56.77
lemon	cytryna	7	47.8966	48.3793	40.59	15.48	32.67	27.86	37.19	49.05
switch	przełącznik	11	47.9	59.2143	23.38	29.39	48.52	25.45	26.05	56.74
lettuce	sałata	6	47.9375	56.1111	34.91	17.41	18.27	33.32	25.05	38.64
calf	łydka	5	47.96	49.0345	27	28.81	25.86	17.19	25.29	50.24
drug	lek	3	47.9655	61.4074	43.58	42.84	49.58	78.2	39	71.8
tint	odcień	6	47.9655	52.2857	37.67	15.83	20.72	21.78	55.89	52.67
cable	kabel	5	48	45.6667	24.77	28.9	17.6	18.52	45.83	27.4
goods	towary	6	48.037	62.7419	40.36	26.84	30	41.57	27	70.78
computer	komputer	8	48.037	77.2222	44.75	14.55	31.05	45.63	37.58	81.26
button	przycisk	8	48.0968	60.4828	37.91	21.14	21.73	36.32	27.64	57
branch	dziedzina	9	48.1176	67.1429	32.52	28.26	28.13	44.52	23.03	71.06
mine	kopalnia	8	48.129	45.5517	17.41	22.76	42.57	27.76	27.52	55.73
microscope	mikroskop	9	48.1379	77.2692	37.71	13.82	32.29	44.82	20.32	79.47
yogurt	jogurt	6	48.1429	49.6154	52.72	10.56	21	24.28	34.83	36.28
spatula	szpatułka	9	48.1613	60.8276	28.9	18.9	12.65	23.7	27	46.55
care	ostrożność	10	48.1786	61	39.17	27.91	30.78	69.26	35.26	69.91
hutch	niecka	6	48.1935	38.6786	25.48	34.12	24.5	16.7	21.85	55.52
flank	bok	3	48.1935	44.3448	20.12	24.58	19.13	14.43	17.26	62.42
eyesore	paskudztwo	10	48.2424	11.5185	9.09	68.52	76.09	35.43	40.09	30.83
fund	fundusz	7	48.2424	68.75	44.33	29.62	41.76	62.19	34.86	76.43
agreement	umowa	5	48.2667	77.1724	53	32.15	44.6	80.05	35.35	73
paunch	brzuchal	8	48.2903	25.7308	21.71	39.95	33.14	22.24	42.86	24.62
ham	szynka	6	48.3125	40.2143	33.3	37.25	27.85	28.35	34.75	47.7
version	wersja	6	48.3214	60.6786	42.74	32.11	37.32	48.79	34.89	63
beam	belka	5	48.3226	49.75	23.74	20.39	22.73	30.41	24	58.68
condom	prezerwatywa	12	48.3667	63.8929	40.25	23.88	56	68.5	35.56	75.19
incentive	bodziec	7	48.4242	64.6786	45.55	27.82	68.23	59.73	58.09	50
bat	nietoperz	9	48.4286	44.3333	33.61	23.43	32.83	30.26	29.74	53.43
print	druk	4	48.4483	57.4	32.6	11.3	24.9	34.7	18.1	68.4
labor	praca	5	48.4688	72.4516	37.77	42.68	59.68	80.45	38.77	81
cloud	chmura	6	48.5	49.7857	57.52	23.65	27.64	34.27	49.17	37.18
patient	pacjent	7	48.5172	44.3333	28.86	44.92	52.26	56.65	32.05	50.52
pillar	filar	5	48.5357	59.6538	34.21	14.04	31.63	41.09	20.17	65.35
clan	klan	4	48.5588	36.3077	35.84	31.84	29.83	31.74	27.46	40.13
buckle	klamra	6	48.6296	54.5769	28.17	19.78	19.06	15.06	22.78	58.72
spurt	zryw	4	48.6667	41.8519	44	31.43	78.43	47.76	57.24	35.33
reed	trzcina	7	48.6774	41.7586	32.61	16	15.45	15.27	39.86	38.14
fir	jodła	5	48.6875	62.0741	47.95	14.86	15.36	20.82	23.18	56.55
grip	uchwyt	6	48.6897	55.3103	25.24	23.98	34.69	19.85	27.95	42.86
mole	kret	4	48.7	41.2143	29.09	34.5	35.4	29.33	62.26	43.6
diving	nurkowanie	10	48.7407	72	57.61	4.89	56.33	33.72	37.39	43.78
filling card	znacznik	8	48.7586	64.0357	17.84	23.17	16.04	19.52	20.43	73.92
means	środki	6	48.7857	60	41.16	25.76	40.52	72.44	27.88	78.44
debauchery	rozpusta	8	48.7931	27.3871	40.13	43.67	58.78	35.76	47.1	27.58
line	linia	5	48.8	57.6667	25.92	26.21	18.67	34.75	23.58	56.46
sail	żagiel	6	48.8148	53.2222	32.95	9	21.14	17.48	22.43	48.05
armpit	pacha	5	48.8214	37.4516	16.45	17.62	20.38	16.29	30.71	47.27
trot	kłus	4	48.8214	48.8966	34.38	14.38	21.1	20.1	26.86	44.48
subject	przedmiot	9	48.8333	59.1538	37.76	21.14	26	36.76	25.48	61.29
plate	talerz	6	48.8333	57.963	42.89	11.89	23.74	30.5	32.05	53.2
gamma	gamma	5	48.8333	71.1154	21.79	35.14	33.71	34.64	22.29	68.9
false	0	5	48.8333	20.9643	6.1	64	76.56	73.67	18.2	65.28
carp	karp	4	48.8387	35.0769	27.29	32.57	26.33	15.74	24.29	46.78
plane	platan	6	48.84	55.3	27.13	26.52	27.74	23.61	22.52	56.17
pen	długopis	8	48.8519	64.7857	31.43	19.54	26.89	37.14	26.75	61.8
mass	masa	4	48.8571	45.5484	26.24	34.17	38.62	40.03	24.07	50.62
routine	rutyna	6	48.871	65.7778	38.83	36.69	27.52	68.93	26.62	71.38
gong	gong	4	48.9231	55.4815	24.62	46.72	51.52	23.3	37.38	55.19
pressure	ciśnienie	9	48.9333	51.5926	21.36	48.32	72.56	54.64	24.2	60.6
jump	skok	4	48.9643	64.4231	33	23.6	50.64	37.52	20.56	52.52
reptile	gad	3	48.9655	37.9667	21.83	26.45	44.45	19.86	23.32	53
chess	szachy	6	49	75.3929	54.04	15	20.08	37.16	31.08	83.64
mold	forma	5	49.0323	66.3871	51.65	19.35	37.13	43.65	28.45	52.9
gully	wąwóz	5	49.0606	44.2667	32.5	20.2	31.97	16.38	27.17	46.33
pants	spodnie	7	49.0741	53.6	40.72	13.12	15.25	40.48	32.13	51.61
seagull	mewa	4	49.0769	40.8889	41.54	19.96	31.11	23.54	49.25	46.25
glue	klej	4	49.1	53.8462	22.07	36	24.55	21.38	15.31	45.45
twilight	zmierzch	8	49.1034	58.2759	44.24	25.88	35.62	40.44	48.62	34.88
oriel	wykusz	6	49.1481	49.3667	30.94	24.11	24.89	25.78	23.39	58.94
match	mecz	4	49.1538	57.2759	41.09	18.26	57.39	34.17	54.17	35.91
flute	flet	4	49.1852	58.1481	46.39	21.96	13.68	18.77	31.55	46.45
single	kawaler	7	49.2	50.2258	36.72	35.48	40.66	45.31	36.79	43.97
splendor	splendor	8	49.2222	47.9333	65.83	26.78	53.65	50.26	50.13	46.87
pope	papież	6	49.25	54.5667	31.63	30.52	44.17	25.09	28.13	49
priority	priorytet	9	49.2667	74.8148	56.21	24.12	45.42	77.15	47.36	70.97
journal	dziennik	8	49.2857	67.1379	44.44	21.63	33.25	57.75	35.31	67.13
dear	drogi	5	49.3103	63.1481	39.45	35.65	52.4	54.25	31.95	62.45
clouds	chmury	6	49.3214	52.7778	55.76	12.14	20.9	26.76	44.1	37.28
perfectionist	perfekcjonista	14	49.3333	75.1786	49.12	37.88	51.69	74.7	55.54	83.84
lift	wyciąg	6	49.3667	56.7778	35.95	33.63	34.05	34.37	22.05	69.42
pep	animusz	7	49.3704	60.3704	55.05	26.86	34.45	39	38.55	56.73
context	kontekst	8	49.3929	75.8077	54.74	26.74	42.63	65.05	38.84	75.37
nut	nakrętka	8	49.4	39.5833	23.43	15.9	13.67	13.29	11.14	54.19
mirror	lustro	6	49.4	62.2308	43.68	34.26	34.68	42.37	47.21	38.95
status	status	6	49.4231	77.8621	41.41	23.77	33	63.82	31.05	71.45
nose	nos	3	49.4286	57.3333	18.87	12.2	13.87	15.69	61.53	26.33
shoe	but	3	49.4333	48.6562	43.55	8.8	23.79	25	29.84	42.11
shield	tarcza	6	49.4333	55.7586	46.48	16.05	39	47.5	41.77	51.05
echo	echo	4	49.4643	51.0741	29.23	14.1	29.84	20.21	20.55	53.67
lot	los	3	49.4815	38.0968	36.68	34.76	51.96	68.36	57.36	32.44
customer	klient	6	49.5313	59.3214	28.52	30.26	37.05	42.95	35.59	53.91
corner	róg	3	49.5333	49.037	26.65	22.38	34.19	23.65	33.42	50.88
liter	litr	4	49.5625	60.5926	33	14.11	28.78	21.06	18.94	63.67
sailor	marynarz	8	49.5862	63.0435	42.53	18.73	22.87	17.6	32.87	51.73
text	tekst	5	49.6129	62.7407	36.13	15.3	30.52	44.39	29.48	74.26
meshes	siateczka	9	49.6129	41.1786	38.78	22.3	26.96	17.43	22.7	54.61
lacquer	lakier	6	49.6452	54.4828	28.26	20.52	12.52	14.29	25.7	40.78
core	rdzeń	5	49.6552	60.1081	28.41	30.1	35.6	38.33	30.17	31.4
curl	kędzior	7	49.6667	33.1481	38.55	21.6	38.7	21.95	30.8	46.9
pond	staw	4	49.6786	54.4483	45.79	15.26	25.74	32.32	38.95	49.95
crater	krater	6	49.7143	44.4194	25.92	45.24	42.56	23.56	13.36	62.76
rudder	ster	4	49.75	70.9643	25.53	9.37	23.53	35.05	21.42	55.68
base	piedestał	9	49.7778	64.2	42.93	13.8	53.73	47.4	39.53	61.2
barley	jęczmień	8	49.8056	45.7568	22.22	32.87	22.09	18.5	13.59	55
single	singiel	7	49.8182	51.8889	37	40.1	39.29	48.48	43.67	34.76
chervil	trybula	7	49.8519	49.3429	19.86	24.81	23.95	28.67	20.62	57.23
wreath	wieniec	7	49.8571	36.3571	34.4	39.2	26.7	35.45	52.9	34.85
binding	oprawianie	10	49.8846	60.4737	30.83	24.7	24.17	36.35	31.35	62.61
credulity	łatwowierność	13	49.8966	28.4828	24.13	56.7	42.65	51.78	69.87	22.87
accent	akcent	6	49.9032	60.6429	38.55	14.67	20.58	33	33.09	55.36
method	metoda	6	49.9259	76.8667	52.05	17.95	20.9	61.15	17.5	85.75
thing	rzecz	5	49.963	55.6429	45.9	46.35	51.55	39.05	32.67	62.67
lake	jezioro	7	49.9643	56.2222	59.73	10.91	26.7	29.58	53.12	37.09
talc	talk	4	49.9667	54.0357	31.43	14.81	24.05	26.14	28.48	63.57
table	stół	4	49.9667	58.8966	41.89	13.29	27.29	42.46	32.32	50.6
cure	lekarstwo	9	49.9667	75.25	60.62	25.71	50.14	71.86	47.81	86.9
marten	kuna	4	50	52.7407	31.48	19.96	39.74	24.52	29.48	50.87
circus	cyrk	4	50.0667	29.9259	37.94	41.17	60.06	24.5	24.83	45.44
hour	godzina	7	50.0741	64.5862	36.32	30.68	48.84	58.95	39	61.35
bandage	bandaż	6	50.0769	56.9697	24.32	46.5	28.86	28.14	17.09	74.05
transformation	przekształcanie	15	50.1034	70.069	38.74	18.53	39.47	55.03	28.48	76.94
act	akt	3	50.1333	66.8276	55.26	24.83	46.23	33.82	49.7	45.41
turn	kolej	5	50.1429	54.5357	16.09	30.03	27.06	29.21	16.59	78.29
slice	plaster	7	50.1429	58.0645	36	39	37.5	36.55	33.65	52.15
PLN	złotówka	8	50.1724	61.5806	56.55	17.65	34.38	61.32	33.55	68.32
rest	reszta	6	50.2	53.8889	37.43	23.61	21.78	39.65	31.65	63.74
packaging	pakowanie	9	50.2222	56.1923	30.76	29.75	48.22	34.74	41.78	59.08
kind	rodzaj	6	50.2414	54.6	39.75	18.9	16.45	36.15	14.9	76
king	król	4	50.2812	65.8621	32.48	29.19	29.48	25.05	11.43	68.1
modem	modem	5	50.2903	65.7692	18.88	15.24	15.8	26.72	11.92	80.92
bracket	wspornik	8	50.3125	49.8065	31.19	25.46	37.46	29.15	29.54	63.42
mush	papka	5	50.3333	31.0714	26.42	32.88	31.63	14.83	22.13	36.13
conceiving	obmyślanie	10	50.3333	63.7857	36.65	31.7	32.96	77.61	31.78	82.57
roach	płoć	4	50.3793	39.5	24.69	28.94	26.63	18.38	25.38	58.06
purification	oczyszczenie	12	50.4	67.8462	46.67	15.8	59.2	43.31	15.07	52.2
wagon	wóz	3	50.4074	49.2258	28.68	23.79	31	20.83	24.61	65.92
stub	pniak	5	50.4138	38.6757	29.9	15.15	16.05	9.9	13.15	55.3
patent	patent	6	50.4242	77.7857	53.08	12.31	34.81	57.07	25.88	73.52
possessor	posiadacz	9	50.4333	72.2759	57.58	19.27	38.19	60.85	37.35	60.23
leek	por	3	50.4444	39.931	33.87	90.8	13.87	22.56	52	59.6
fire	pożar	5	50.4815	29.3929	6.5	81.5	81.73	53.45	47.86	47.14
lasso	lasso	5	50.5333	52.3462	27.22	32.13	40.13	15.57	19	52.65
courtyard	dziedziniec	11	50.5517	62.9286	41.1	22.75	33.65	26.2	27.15	58.35
list	lista	5	50.5517	71.4667	43.95	15.85	24.63	53.42	22.26	70.89
dove	gołąb	5	50.5556	37.1724	39.39	20.73	30.69	26.28	40.45	41.13
boat	łódź	4	50.5714	62.3929	44.5	19	30.39	35.44	26.78	43.89
meter	metr	4	50.5758	53	35.16	16.84	20.68	29.37	21.89	72.53
veil	zasłona	7	50.6129	56.8571	18.07	69.67	12.4	27.19	15.47	67.8
raft	tratwa	6	50.6207	54.037	37.29	19.39	21.67	31.87	27	54.74
board	deska	5	50.6333	54.5517	25.57	21.17	24.83	14.04	17.13	51.87
rate	stawka	6	50.6333	64.4	39.81	25.57	39.78	58.93	38.79	65.03
scooter	skuter	6	50.6452	55.3704	42.38	52.32	34.5	28.65	32.76	42.45
hall	sala	4	50.6667	64.6071	29.76	17.96	29.5	26.76	25.88	60.12
news	aktualności	11	50.6786	74.7241	30.94	28.06	49.89	60.22	21	68.72
district	dzielnica	9	50.7059	53.1786	28.4	27.56	41.44	48.2	23.72	57.32
speech	przemówienie	12	50.7586	72.3448	33.35	39.26	64.3	62.92	47.91	69.17
sphere	sfera	5	50.7714	57.931	43.04	22.78	21.36	39.18	35.45	55.05
cell	komórka	7	50.7931	75.3667	44.62	14.38	29.95	47.62	35.52	74.19
ocher	ochra	5	50.8148	36.8846	27.48	20.05	19.86	16.62	20.76	51.33
internship	staż	4	50.8276	67.6923	37.04	30.62	40.81	62.65	38.54	76.15
straightforwardness	prostolinijność	15	50.8333	64.1786	46.65	19.55	32.3	50.8	44.4	51.8
ball	piłka	5	50.8519	52.4615	41.31	31.21	52.93	19.52	38.83	29.72
march	marsz	5	50.9259	58.0345	35.33	30.78	39.06	36.78	30.44	53.06
box	telewizor	9	50.931	48.8519	43.8	20.2	30.47	27.88	20.07	49.33
moon	księżyc	7	50.9643	69.3846	59.61	11.74	37.78	36.42	52.78	36.09
roe	ikra	4	51.0345	60.7931	33.4	12.5	36.53	23.37	34.58	54.58
ruffle	żabot	5	51.037	49.5185	21.91	26.3	21.52	18.7	28.26	55.04
frieze	fryz	4	51.0909	42.069	44.95	20	37.79	21.05	36.11	38.63
executioner	kat	3	51.0909	34.7667	8.13	84.77	76.06	40.83	29.45	56.87
year	rok	3	51.0968	64.3333	28.73	32.18	31.91	53.73	31.5	68.73
fauna	fauna	5	51.1379	66.2143	55.41	14.27	21.86	50.91	55.05	41.09
generosity	ofiarność	9	51.1379	40.2143	33.92	44.35	47.15	55.74	64.88	24.48
seed	nasienie	8	51.1481	49.1071	38	25.91	28.91	40.64	31.41	51.86
drum	bęben	5	51.1786	44.4815	27.42	17.07	44.63	23.9	32.38	41.35
fleck	plamka	6	51.2059	35.8621	32.88	31.73	30.58	24.35	45.35	36.96
drawer	szuflada	8	51.2059	53.7143	30.68	24.92	19.67	26.17	19.04	59.13
canon	kanon	5	51.2222	52.7586	39.14	22.9	29.9	27.19	39.65	36.2
brine	solanka	7	51.2759	48.3214	34.28	22.28	19.17	16.22	25.28	51.83
odor	woń	3	51.2759	45.5862	43.9	38.43	57.9	46.52	52.52	50.95
branch	gałąź	5	51.2857	39.3846	23.89	10.84	20.32	19.37	22	36.84
meat	mięso	5	51.2857	48.2963	40.2	48.72	38.83	37.26	15.38	55.04
pheasant	bażant	6	51.2963	52.0741	40.43	7	12.43	14.71	27.95	44.1
source	źródło	6	51.3	72.7308	44.27	3	18	33.27	53.27	66.87
mime	mim	3	51.3226	47.3077	32.64	21.52	27.64	13.84	25.92	48.08
norm	norma	5	51.3333	64.4483	39.32	22.95	27.58	57.63	26.84	66.58
starting line	linia startu	12	51.3333	64.0714	36.84	15.16	39.79	39.32	27.95	54.58
anise	anyż	4	51.3448	50.7586	31.44	23.96	18	22.32	26.08	41.4
lung	płuco	5	51.3871	65.7143	29.95	21.36	26.86	58.77	32.86	55
influence	wpływ	5	51.3929	76.2	34.93	33.5	46.77	63.48	34.24	60.3
crate	paka	4	51.4074	36.0385	22.35	43.65	33.85	18.05	26.55	54.05
witch	czarownica	10	51.4138	53	42.2	42.6	61.7	23.45	34	47.2
kiosk	kiosk	5	51.4138	43.8889	31.68	16.84	25.79	21.26	20.21	53.47
trunk / torso	tułów	5	51.4815	45.3333	26.69	20.19	25.75	32.5	36.63	51.31
bowl	miska	5	51.5	57.6071	41.92	21.2	22.24	25.32	32.92	58.24
signal	sygnał	6	51.5	62.1852	39.96	27.92	51.73	51.81	46.46	60.72
dancefloor	parkiet	7	51.5185	60.4286	46.03	8.15	33.42	22.36	50.82	34
shrimp	krewetka	8	51.5312	49.7037	41.56	33.08	20.12	27.85	19.31	42.08
pound	funt	4	51.5484	61.4074	50.7	21.95	38.45	50	27	75.45
sigh	westchnienie	12	51.5667	41.037	42.79	26.26	26.89	43.79	59.37	36.53
degree	stopień	7	51.5714	64.4839	30	24.79	32.92	57.46	23.29	63.54
dairy	mleczarnia	10	51.5862	54.7419	34.9	21.15	25.85	17.45	23.1	51.05
orgy	orgia	5	51.6071	36.9643	53.32	34.05	76.05	30.95	60.05	15.53
brooch	broszka	7	51.6333	52.7333	34.43	24.52	15.09	13.38	28.74	31.13
contents	składniki	9	51.6452	63.4483	39.65	13.22	29.17	32.65	27.87	62.09
writing in a long way	rozpisywanie	12	51.7857	66	27.05	23.57	41.62	48.1	36.14	63.83
moolah	forsa	5	51.7931	53.1852	62.83	17.26	48.87	72.87	35.26	66.91
sheath/vagina	osłona	6	51.8125	56.7778	43.13	16.09	23.09	36.59	32.95	54.91
square	plac	4	51.8214	50.5333	38	11.27	21.52	27.03	29.42	43.73
baptism	chrzest	7	51.8611	44.7879	40.81	23.63	39.75	66.25	45.31	30.81
heathen	poganin	7	51.8929	43.7241	28.3	23.68	34.97	24.04	26.86	31.86
comb	grzebień	8	51.9	51.2069	23.57	10.33	5.29	15.43	18.14	49.48
sheath/vagina	osłonka	7	52	53.7857	36.79	27.16	22.58	27.21	34.58	62.79
cunt	cipa	4	52.0323	32.75	28.17	44.22	54.74	30.83	39.87	24.91
spoon	łyżka	5	52.0323	47.2857	40.3	14.1	26.7	27.3	24.8	50.9
nod	skinienie	9	52.0333	54.6296	39.39	28.64	32.86	31.5	48.64	56.93
opportunist	oportunista	11	52.0345	54.6296	29.45	36.15	53	48.95	24.65	65.55
property	dwór	4	52.0667	61.8	47.9	12.9	37.63	28.16	41.47	40.11
diamond	diament	7	52.1	79.4444	70.96	13.17	43.43	44.74	51.65	55.61
water	woda	4	52.1034	74.8519	70.96	12.8	29.6	73.92	53.68	59.12
mantel	graba	5	52.1071	34.8966	24.25	23.85	24.1	17.75	18.1	43.05
page	strona	6	52.1667	65.5926	33.96	19	31.33	42.71	25.38	60.21
to attempt	próba	5	52.1724	60.5714	43.25	35.83	49.17	58.54	46.42	54.83
level	poziom	6	52.1935	68.7333	30.95	12.26	26.32	47.95	24.16	71.32
reason	powód	5	52.2069	62.1667	22.89	28.05	44.16	64.84	44.05	82.58
mile	mila	4	52.2963	60.5714	19.6	21.93	20.2	34.47	19.73	68.33
taxi	taxi	4	52.3143	43.1379	27.88	29.5	29.88	26	13.81	71.75
waterfall	wodospad	8	52.3226	69.7857	63.27	8.63	19.03	23.76	45.17	35.3
vehicle	pojazd	6	52.3438	71.0357	55.74	23.79	46	50.15	50.47	72.15
profundity	głębia	6	52.3448	58.3333	42	34	32.91	36.91	55.23	43.23
chair / seat	krzesło	7	52.3636	58.8	19.73	21.23	11.64	17.64	10.91	58.68
dot	kropka	6	52.375	53.5862	33.65	17.87	23.94	18.13	33.1	55.84
strophe	werset	6	52.4333	52.6207	37.36	20.16	16.73	29.64	31.72	54.8
diligence	gorliwość	9	52.4828	54.4138	32.61	32.83	50.22	54.78	55.52	49.35
dealer	sprzedawca	10	52.5	63.5517	31.79	20.39	35.21	21.64	27.04	67.82
stayer	długodystansowiec	17	52.5	73.1111	38.61	20.17	37.97	39.76	39.66	45.61
crumb	okruch	6	52.5152	35.8966	33.22	28.7	27.5	22.5	31.43	35.14
arrow	strzałka	8	52.5172	55.9643	35.67	17.83	24.89	23.44	28.61	60.67
palette	paleta	6	52.5172	54.9286	27.57	22.86	20.81	19.67	23.24	50.1
lightning	piorun	6	52.5312	52	27.57	44.57	64.39	42.35	42.26	63.09
vertebra	kręg	4	52.5385	62.8966	29.56	27.38	27.88	40.7	20.92	57.36
orca	orka	4	52.5556	50.8929	45.26	15.16	34.58	14.26	36.79	44.84
liver	wątroba	7	52.6071	55.9	30.87	32.3	28.94	46.86	36.03	52
umbrella	parasol	7	52.625	55.1429	36.86	18.75	19.4	20.48	59	30.2
millionaire	milioner	8	52.6296	75.0741	59.26	30.52	55.27	64.27	35.83	69
bus	autobus	7	52.6364	52.963	35.58	23.04	35.23	32.04	39.04	54.08
male	mężczyzna	9	52.6667	54.1786	50.06	22.94	60.44	62.75	50.31	50
splash	plusk	5	52.6897	45.069	45.19	21.81	39.28	20.23	38.32	35.32
breeze	wietrzyk	8	52.7	49.2692	54.32	20.58	26.72	16.19	47.39	34.74
score	wynik	5	52.7097	51.1379	63.78	16.67	56.44	66.56	55.5	74.39
habit	nawyk	5	52.7407	63.2667	39.11	33.89	33.33	66.61	39.89	50.06
castle	zamek	5	52.7586	60.9259	50.19	9.63	26.56	45.69	47.81	56.19
staff	personel	8	52.7667	74.7308	29.39	28.27	30.28	46.76	31.07	62.55
course	kurs	4	52.7813	70.931	50.08	16	45.71	70.54	25.58	77.25
mischief	psota	5	52.7931	31.6786	35.88	42.31	58.38	32.26	45.08	27.64
mystic	mistyk	6	52.7931	48.6897	34.26	26.03	36.13	29.97	33.21	59.13
blade	łopatka	7	52.7941	50.4839	30.83	17.83	15.48	16.39	20.83	52.04
model	model	5	52.8	68.1923	40.05	7.26	14.84	21.95	25.53	36.53
polo	polo	4	52.8333	57.9655	32.33	21.6	51.53	12.88	44.4	75.33
twist	twist	5	52.8387	59.2593	47.41	51.4	23.4	61.95	53.09	11.2
fungus/ mushroom	grzyb	5	52.8462	41.6786	43.05	32.35	23.35	8.05	14.65	46.9
fabric	tkanina	7	52.8462	68.4483	42.84	12.89	22.32	25.32	30.21	51.95
motive	motyw	5	52.8621	70.9394	45.55	19.2	42.11	62.16	44.74	67.16
ass	dupa	4	52.8667	29.7241	38.65	34.77	50.12	31.42	42.69	34.5
bay	zatoka	6	52.8889	57.0303	29.9	14	24.59	29.52	39.31	39.74
caterpillar	gąsienica	9	52.9032	45.1481	37.33	19.11	15.72	17.11	30.11	39.44
pumping	pompowanie	10	52.9091	47.5	30.85	21.45	40.89	21.63	16.74	49.79
citizen	obywatel	8	52.9655	61.8214	34.26	41.78	36.45	46	34.95	52.59
roof	dach	4	52.9677	64.0385	34.53	13.03	21.26	32.14	25.76	57.57
peak	szczyt	6	53	68.1481	58.8	13.8	50.33	62.4	40.07	72.93
loupe	lupa	4	53.0333	63.5172	25.88	16.39	18.42	20.65	21.92	57
satire	satyra	6	53.0333	61.963	42.36	34.2	48.48	37.76	41.96	55.72
stamp	znaczek	7	53.0357	54.2692	36.96	19.17	23.26	19.09	22.96	60.57
voucher	talon	5	53.0357	45.2222	40.61	21.87	36.7	27.04	22.39	55.96
shot	strzał	6	53.0769	42.4483	31	54.71	66.83	52.83	48.42	50.83
script	scenariusz	10	53.1	67.1786	50.33	14.04	34.29	51.7	28.83	63.74
captain	kapitan	7	53.1	79.3704	51	9.42	40.53	39.47	33.05	72.58
hub	centrum	7	53.1	61.8846	34.04	22.25	34.91	29.26	37.74	61.13
steering wheel	kierownica	10	53.1154	60.8077	30.7	23.91	41.39	41.91	33.83	58.83
part	część	5	53.129	59.5862	21	28.1	34.81	39.57	33.9	56.05
bumblebee	trzmiel	7	53.1852	54.2414	43.09	37.95	50.73	23.64	37.82	41.23
autumn	jesień	6	53.1875	54.5517	43.07	38.18	21.29	30.71	50.46	35.39
flag	flaga	5	53.2333	69.3704	32.25	38.2	32.35	40.2	28.95	40.9
cigar	cygaro	6	53.2414	51.2222	24.57	32.67	32.38	16.71	24.43	44.52
clever clogs	chodaki	7	53.2424	43.9259	22.95	36.29	25.48	22.1	24.67	59.38
curtains	zasłony	7	53.2692	58.6207	32.62	21.72	18.28	23.97	23.97	48.41
karma	karma	5	53.3333	45.6207	40.95	32.35	31.2	56.45	46.05	50.55
wrist	nadgarstek	10	53.3462	59.4483	42.95	16.6	31.47	26.79	23	56.79
malt	słód	4	53.3667	46.3793	31.96	33.54	19.77	16	26.88	40.88
title	tytuł	5	53.4074	69.9333	45.67	22.96	31.38	44.04	34.04	61.39
perfection	perfekcja	9	53.4333	83.25	54.48	25.33	49.76	73.43	37.86	74.52
milk	mleko	5	53.4667	48.0938	40.13	16.95	10.41	21.64	39	31.32
astonishment	zdziwienie	10	53.4815	38.6552	32.14	40.33	63.29	52.76	46.43	46.62
helmet	kask	4	53.5172	70.8276	39.86	14.45	38.97	52.62	17.24	74.03
chin	podbródek	9	53.5185	36.1379	17.42	31.78	26.67	18.52	28.58	41.65
throat	gardło	6	53.5185	50.3214	19.36	25.32	29.36	24.46	29.18	52.43
duty	obowiązkowość	13	53.5517	76	53.53	27.16	39.74	82.89	27.05	82.16
museum	muzeum	6	53.5667	77.5	61.4	28.65	22.55	47	37.25	67.05
crane	żuraw	5	53.5758	57.8889	35.13	17.73	18.93	17.6	21.47	53
class	klasa	5	53.6	68.4643	46.22	16.56	34.89	50.89	32.44	48.06
base	podstawa	8	53.6176	60.0571	27.73	16.07	23.84	65.55	35.45	75.73
punch	poncz	5	53.6667	41.8333	40.91	28.39	34.77	19.68	34.77	39.05
state	stan	4	53.6667	54.9643	37.27	32.64	20.18	55.45	33.27	65.05
plane	samolot	7	53.6667	71.7778	54.04	25.87	41.26	41.74	34.04	70.96
auditorium	audytorium	10	53.6774	76.8276	35.16	39.53	37.53	34.16	22.84	70
shrub	krzew	5	53.7	50.6	37.87	24.48	28.97	20.19	27.29	38.29
history	historia	8	53.7308	71.8148	33.45	33.65	44.9	60.4	42.05	65.95
carafe	karafka	7	53.7419	46.3226	42.95	56.6	44.12	23.4	36.38	39.31
feed	pasza	5	53.7667	37.1786	28.39	21.83	26.61	11.72	18.06	46.89
germ	zarodek	7	53.7667	42.6	36.2	32.13	36.33	49.33	49.27	40.67
tenor	tenor	5	53.7813	67.9714	36.55	22.2	35.35	28.7	30.8	38.45
dome	kopuła	6	53.7931	51.2593	30.22	19.83	20.73	25.23	23.52	61.14
chest	skrzynia	8	53.8	58.4483	37.38	25.81	33.57	34.19	31.71	60.29
copper	miedź	5	53.8065	60.9667	35.57	16.64	22.95	33.18	37.32	53.86
something	coś	3	53.8125	47.6538	52	18.69	38.38	46.56	46.69	65.56
beer	piwo	4	53.8148	26.9706	53.45	47.6	56.7	54.19	59.26	31.8
willy	penisek	7	53.8571	22.7143	32.42	31.21	36.26	36.95	30.42	29.26
bodyguard	goryl	5	53.8571	48.4643	37.3	34.15	45.85	22.05	26.85	55.75
ark	arka	4	53.8667	57.5	41.3	14.45	27.35	26.6	36.4	43.85
pump	pompa	5	53.871	53.6786	31.56	29.76	42.32	25.4	24.8	53
tram	tramwaj	7	53.8929	52.6207	22.17	23.56	29.94	23.28	14.33	63.78
slate	łupek	5	53.8929	41.6429	26.96	21.41	24.95	23.05	30.5	48.86
coat	płaszcz	7	53.9286	57.4815	44.17	15.96	24.27	35.45	29.14	55.05
membrane	membrana	8	53.9643	51.1852	27.4	13.67	42	78.31	28.6	41.73
case	etui	4	54.0313	56.9231	31.5	18.64	21.82	20.59	18.86	48.77
dragonfly	ważka	5	54.0345	58.9259	43.17	23.26	19.36	14.09	32.23	36
ant	mrówka	6	54.0667	54.5313	37.04	16.13	25.57	35.35	33.48	55.65
salmon	łosoś	5	54.0714	33.2593	50.56	12.52	26.4	25.04	30.52	49
clay	glina	5	54.1071	47.6538	41.15	20.5	23.9	29.25	20.8	50.7
name	nazwa	5	54.2258	64.6296	39.7	15.75	27.37	37.53	23.11	76.84
membrane	runo	4	54.2759	43.5769	33.63	24.63	24.69	25.94	24.31	57.63
wire	wątek	5	54.3226	56.2963	36.23	16	20.97	30.31	23.69	58.93
beard	broda	5	54.3243	53.4571	34.41	25.73	28.27	17.91	19.68	47.73
sponge	gąbka	5	54.3438	49.5185	25.4	22.79	14.65	16.09	22.35	58.25
show	pokaz	5	54.3571	64.7778	60.24	13.32	49.68	37.32	40.56	53.76
crab	krab	4	54.3667	58.5926	29.08	17.76	24.44	15.44	28.08	55.92
Grail	Graal	5	54.3793	64.1481	35.16	12.26	31.58	36.95	24.89	41.05
case	walizka	7	54.3871	66.6923	42.96	23.38	31.09	35.39	35.3	53.83
sailboat	żaglówka	8	54.4062	67.0714	52.13	8.27	20.6	19.67	36.73	65.6
buffer	bufor	5	54.4138	55.7333	32.05	34.7	43	37.17	22.55	67.67
region	region	6	54.4375	51.6	34.25	24.6	22.2	39.85	20.65	62.65
bench	ławka	5	54.4375	48.4242	35.52	28.78	20.05	17.86	21.95	52.86
runner	biegacz	7	54.4483	65.0741	63.53	19.95	39.95	40.26	47.68	41.37
patriot	patriota	8	54.4828	57.2222	37.13	48.61	66.18	43.95	45.45	29.73
glasses	okulary	7	54.5517	74.4615	31.65	29.83	20.68	28.5	25.86	71.23
pinch	szczypta	8	54.5625	47.7778	27.1	22.25	10.06	14.61	33.25	67.67
golfer	golfista	8	54.5938	64.6786	29.39	21.61	21.87	24.48	19	55.52
newspaper	gazeta	6	54.6	61.5517	21.17	17.5	22.63	39.33	19.46	70.54
phase	faza	4	54.6	54.4231	46.73	23.64	47.64	45.23	44.64	49.5
effort	wysiłek	7	54.6296	69.5714	45.45	38.97	76.48	68.1	56.59	56.03
pact	pakt	4	54.6333	70.1071	31.48	34.04	37.72	49.32	23.44	67.6
notion	pojęcie	7	54.7	78.3704	38.4	15.95	28.37	39.16	13.21	81.16
soya	soja	4	54.7097	49.5185	17.4	19.47	13	25.6	21.47	58.6
figure	figura	6	54.7419	67.4815	25.33	19.33	27.38	32.95	32.29	41.52
map	mapa	4	54.7419	77.5517	44.94	16.39	32.44	45.94	22.74	79.77
thrush	drozd	5	54.76	58.5714	47.41	17.77	28.77	24.95	36	48
spinach	szpinak	7	54.7857	55.7931	45.93	18.67	23.26	20.83	26.34	50.3
peel	skórka	6	54.8214	34	20.32	28.04	26.64	17.21	28.43	48.68
step	schodek	7	54.8387	46.5185	23.71	21.33	38.38	29.83	24.04	49.04
totem	totem	5	54.8788	59.8	20.06	28.94	31.39	8.33	20.28	49.39
independence	samodzielność	13	54.8889	86.8214	54.93	29.27	50.87	82.2	35.93	70.2
compass	kompas	6	54.8889	74.5714	40.91	17.77	13	33.59	20.86	79.18
building	budynek	7	54.8929	70.5333	35.91	18.59	14.59	41.59	20.45	70.55
blond	blondyn	7	54.9259	45.9286	35.37	23.42	22.68	21.26	31.26	24.74
repentance	skrucha	7	54.9286	59.7143	31.17	61.83	50.74	61.26	63.13	44.04
shrine	świątynia	9	54.9643	57.5172	42.75	39.45	48.1	31.25	36.1	46.65
dormitory	akademik	8	55	64.7931	34.96	27.2	40.83	35.52	26.17	53.17
box	pudełko	7	55.0312	59.1923	38.13	15.48	17.71	34.17	29.92	40.22
mouse	mysz	4	55.0345	38.1034	32.52	36.13	38.41	17.74	35.13	31.77
pension	emerytura	9	55.037	56.5667	52.65	29.87	24.38	70.58	37.55	50.61
hip	biodro	6	55.0667	52.5714	29.2	12.64	19.04	26.6	25.56	43.08
leg	noga	4	55.069	49.5667	32.88	18.17	29.71	43.17	25.58	45.5
door	drzwi	5	55.0938	54.1429	35.08	16.58	23.31	35.48	29.88	51.04
firework	fajerwerk	9	55.1	39.9231	50.45	61.24	23.5	61.71	26.65	22.3
psalm	psalm	5	55.1	50.6429	40.41	44.3	26.5	24.76	24.65	27.4
costume	kostium	7	55.125	48	8.52	56.79	47.27	22.68	22.24	53.21
donkey	osioł	5	55.129	26.4839	36.17	23.17	28.39	19.61	40.17	33.61
key	klucz	5	55.1379	67.3448	36.6	24.33	32.93	19.69	12.2	64.87
tuber	bulwa	5	55.1379	46.9259	20	24.75	26.13	16.44	20.75	57.44
crown	korona	6	55.1538	71.2222	46.36	30.46	49.57	32.17	42.7	53.58
ice cream	lody	4	55.1724	47.4	76.95	10.76	41.29	33.95	65.14	36.57
trail	trop	4	55.2	61	44.73	54.8	47.67	19.5	65.07	49.8
cluster	kępa	4	55.3103	37.0345	28.05	31.48	27.62	20.1	21.67	43.57
moss	mech	4	55.3571	60.0333	44	17.19	16.67	25.3	42.37	33.96
stuff	rzeczy	6	55.3667	52.1786	44.4	17.96	28.64	51.32	31.76	66.48
sign	znak	4	55.3793	62.9677	31.48	23.04	31.45	44.86	23	57.64
jeep	jeep	4	55.4286	72.5926	43.55	15.38	27.81	20.95	28.86	53.36
steppe	step	4	55.4333	43.1429	41.32	21.16	31.47	22.05	26.16	51.6
chic	szyk	4	55.5	72.1852	38	15.63	23.16	40.32	32.68	47.84
swimmer	pływak	6	55.5152	74.1481	48.57	18.86	44.54	31.61	34.14	55.43
satin	satyna	6	55.5172	33.0357	53.47	11.47	37.95	21	40.05	50.79
peanut	orzech ziemny	13	55.5484	44.4231	49.91	16.26	25.57	22.26	27.7	53.78
mill	młyn	4	55.5517	56.7778	24.56	12.22	33.67	24.61	16.39	55.67
step	krok	4	55.5556	62.6897	47.7	16.18	27.24	56.15	44.3	66.67
education	edukacja	8	55.5714	88.5769	50.7	25.67	37.94	91.62	36.45	90.43
acorn	żołądź	6	55.5806	40.7667	32.72	26.23	24.88	15.63	26.88	42.28
penis	penis	5	55.6071	51.5	54.8	21.6	64.75	47.4	64.95	21.25
ram	baran	5	55.6429	35.9667	23.74	23.87	20.17	15.38	25.17	31.04
accuracy	dokładność	10	55.6552	89.5172	65.36	17.55	33.91	73.86	33.55	86
saga	saga	4	55.6786	35.2759	36.4	18.7	35.45	26.05	32.05	54.65
pepper	pieprz	6	55.6897	54.7692	24.97	36.62	45.79	49.53	17.62	81.26
doctor	lekarz	6	55.7	87.9615	39.19	29.76	45.38	70.24	38.48	86.71
collar	kołnierz	8	55.7586	51.5556	17.6	28	23.64	16	18	57.64
creek	zatoczka	8	55.8333	56.3214	48	6.86	15.43	20.95	34.76	57.77
timbre	tembr	5	55.8387	61.6774	33.35	19.45	29.45	23.25	28.1	58.85
wing	skrzydło	8	55.8621	65.6071	43.52	12.97	28.21	32.18	37.61	37.3
pouch	woreczek	8	55.8788	39.1	34.7	22.83	25.77	18.82	28.77	46.41
whims	zachcianki	10	55.9231	46.1034	60.05	19.48	55.86	54.29	70.14	21.52
sprout	kiełek	6	55.9375	41	36.86	12.43	15.05	18.29	26.67	46.38
grass	trawka	6	55.9655	32.9615	30.43	39.3	43.91	13.17	43.09	34.7
wallpaper	tapeta	6	55.9667	49.7	27.05	18.18	23.64	30.55	22.82	45.64
self-control	samoopanowanie	14	56	82.0313	78.16	15.26	22.37	84.05	33	78.68
dew	rosa	4	56	62.3103	45.67	15.52	14.9	20.33	35.48	32.67
trance	trans	5	56.0357	46.3929	35.11	30.04	32.39	28.25	56.21	50.29
leaf	liść	4	56.0667	51.3846	45.9	19.57	22.29	31.33	36.1	46.67
beverage	napój	5	56.075	50.6061	48.22	11.28	32.94	28.33	33.89	46.94
crib	szopka	6	56.0938	29.3462	23.36	27.82	32.85	24.09	22.21	49.18
space	przestrzeń	10	56.1	73.7241	72.84	18.37	40.68	71.75	58.58	52.65
market	rynek	5	56.1	65.6897	29.33	16.9	30.05	53.19	23.52	68.29
opinion	opinia	6	56.1034	68.1481	41.7	47.7	65.05	67.7	46.6	67.85
wage	płaca	5	56.1154	75.6071	61.93	26.52	48.59	86.33	41.78	74.19
buffalo	bawół	5	56.1379	38.4643	34.87	32.65	31.14	30.23	26.57	38
bass	bas	3	56.1667	61.6429	46.15	22.9	45.9	36.85	43.55	44.95
fence	płot	4	56.1724	51.3462	23.1	15.95	16.67	25.67	14.57	42.33
giant	gigant	6	56.1724	56.7419	37.93	29.44	51.37	33.26	36.67	55.67
lap	zakładka	8	56.1935	57.1154	39.78	18.22	15.64	21.09	30.73	64.36
stripe	naszywka	8	56.2	49.5	35.68	24.46	24.17	16.35	24.96	50.63
wildness	dzikość	7	56.2143	33.2308	50.8	39.3	78.7	39.25	75.25	27.15
mail	poczta	6	56.2143	59.4483	25.28	31.56	39.67	36.28	27.72	47.11
breakthrough	przełom	7	56.2258	77.7692	39.12	37.88	56.09	41.91	44.79	37.29
authority	autorytet	9	56.2333	81.1923	50	34.48	41.95	63.82	56.45	71.09
plane	równina	7	56.2963	64.4815	44.97	12.97	24.07	27.62	24.38	43.34
mat	mata	4	56.2963	57.9643	36.25	27.5	27.25	27.25	21.25	44.6
chicken	kurczak	7	56.3	44.9655	40.2	48.13	26.4	15.5	23.4	87.47
raspberry	malina	6	56.3438	78.25	57.13	10.4	20.75	26.07	56.21	23.26
riches	bogactwa	8	56.3438	78.25	82.06	16.67	70.56	73.61	54.94	75.78
carcass	tusza	5	56.3438	36.8214	20.64	46.2	53.04	41	26.2	38.2
opal	opal	4	56.3871	54.8966	46.04	13.17	32.75	37.71	38.21	37.71
ink	atrament	8	56.3929	57.0741	36.15	32.1	27.3	28.6	23.3	59.8
smith	kowal	5	56.5	68.7692	32.17	15	21.39	31.72	19.44	56.67
curtain	kurtyna	7	56.5	52.963	32.19	19.94	31.88	41.69	35.06	46.13
tie	krawat	6	56.5161	66.6667	33.13	20.78	17.52	32.17	23	51.35
darts	rzutki	6	56.5172	52.5185	33.87	15.47	26.27	17.53	28.87	56.47
nostalgia	nostalgia	9	56.5333	44.3333	42.52	52.2	24.92	54.17	60.83	29.48
ear	ucho	4	56.5556	65.3846	38.88	17.12	21.23	32.73	41.12	52.31
sled	sanki	5	56.5926	52.2963	72.14	7.14	40.24	26.95	53.33	24.48
bridge	most	4	56.6071	70.9643	25.89	23.44	26.44	26.67	9.94	67.56
deed	czyn	4	56.6129	64.3448	28.5	23.56	53.72	57.28	39.5	71.17
century	wiek	4	56.6452	62.8148	43.2	44.19	37.12	68.41	37.08	62.88
lawn	trawnik	7	56.6667	51.3667	41.12	14.6	28.92	33.87	30.42	51.83
tuxedo	smoking	7	56.7	67.1786	46.7	18.7	39.17	44.39	42.45	55.72
month	miesiąc	7	56.7742	55.2903	43.86	14.95	37.81	50.62	37.24	57.68
cabbage	kapusta	7	56.7931	43.6296	28.93	23.33	29.19	27	34.59	38.93
fantasy	fantazja	8	56.8276	71.5385	70.33	12.57	66.07	65.89	77.43	35.32
garlic	czosnek	7	56.8276	51.3939	9.55	50.21	52.24	27.74	25.56	54.74
splendor	widowiskowość	13	56.8929	67.2593	56.52	16.71	53.57	46.33	56.33	52.33
electricity	elektryczność	13	56.931	78.5862	52.4	17.96	47.23	60.52	32.46	64.84
groin	pachwina	8	56.9375	31.6207	29.11	29.74	41.74	31.35	29.63	61.25
tequila	tequila	7	56.9615	35.6154	68.42	25.95	70.37	42.58	61.53	20.32
magazine	czasopismo	10	56.9706	65.7692	40.74	16.59	18.5	30.23	30.59	58.14
radiation	promieniowanie	14	57	52.3448	16.15	58.95	74.45	51.95	23.25	76.05
urbanity	układność	9	57	64.2	50.63	20.63	27.17	53.96	33.96	62.17
gin	gin	3	57.0385	39.5357	42.68	37.5	26.7	31	30.22	29.4
fiber	włókno	6	57.0385	59.963	32.63	20.68	19.05	24.37	26.37	62.68
agility	obrotność	9	57.069	78.3077	53.23	18.23	54.22	65.94	32.81	76.65
eagle	orzeł	5	57.0714	69.1154	48.22	20.73	30.86	33.73	41.14	42.05
bathroom	łazienka	8	57.0741	55.4857	43.74	14.78	25.26	41.78	29.96	49.22
shampoo	szampon	7	57.1	62.1333	45.19	9.24	9.14	41.05	20.9	62.86
club	klub	4	57.1111	46.1786	38.6	30.07	51.8	18.6	48.87	32.47
sheriff	szeryf	6	57.1379	72.1481	22.33	25.86	44.48	36.21	20.04	65.07
owl	sowa	4	57.1379	63.7407	42.42	13.85	23.62	30.19	40.96	51.81
entreaty	błaganie	8	57.1724	27.037	14.96	70.7	71.09	44.91	59.17	26.22
fountain	fontanna	8	57.1724	59.8929	62.16	8.64	27.52	27.08	50.24	51.04
bazaar	bazar	5	57.1842	44.9722	51.4	27.8	46.65	28.95	38.7	46.05
craze	szaleństwo	10	57.2	38.2857	60.33	45.17	89.88	64.78	74.88	39.43
concentrate	koncentrat	10	57.25	46.1379	28.91	18	14.86	20.77	15.23	55.14
tiger	tygrys	6	57.2667	65.4839	35.64	26.4	55.4	31.48	29.6	45.92
rubber	guma	4	57.2903	37.3571	34.42	9.92	33.96	27.88	26.04	33.58
lol	LOL	3	57.2903	27.9259	66.05	14.86	46.1	25.57	46.86	25.1
cocktail	koktajl	7	57.3103	57.75	68.25	7.95	30.79	21.89	41.84	37.63
advantage	przewaga	8	57.3214	72.4074	53.22	28.67	41.39	65.22	31.39	71.11
palace	pałac	5	57.3704	74.3704	63.24	41.16	57.26	35.65	57.57	55.88
voucher	kupon	5	57.4333	55.7037	56.2	12.83	37.13	30.34	36.66	47.3
cover	okładka	7	57.4516	68.2143	42.11	9.05	31.05	37.89	19.21	50.58
leader	lider	5	57.4643	86.9286	46.38	21	53.29	65.88	33.54	82.04
raisin	rodzynek	8	57.4667	39.4483	29.09	21.91	17.39	15.63	28.17	30.13
zoom	powiększenie	12	57.4688	71.2593	40.95	19.36	40.64	39.95	36.41	61.09
bronze	brąz	4	57.5172	51.0714	26.19	17.15	44.86	17.2	28.52	57.67
lesson	lekcja	6	57.5625	73.0645	28	45.27	45.77	64.18	22.32	83.64
item	pozycja	7	57.5625	70.2414	41.85	21.18	43.79	49	30.86	59.14
liqueur	likier	6	57.5789	45.1842	57.61	12	50.83	18.44	44.11	25.17
set	zestaw	6	57.6	55.2963	54.6	8.1	28.68	38.37	29.21	63
party	hulanka	7	57.6296	30.5714	67.25	26.61	75.32	38.96	70.61	36.04
flexible	giętkość	8	57.6774	#NULL!	55.05	9.57	24.9	44.86	36.24	54.71
lens	obiektyw	8	57.697	65.4333	42.96	19.43	28.65	41.13	28.74	63.35
rowing	wiosłowanie	11	57.7241	53.9259	39.48	18.45	32.61	18.03	28.73	55.91
trio	trio	4	57.75	58.1724	44.2	23.95	31.45	35.5	43.25	43.55
pencil	ołówek	6	57.7667	62.4062	37.64	14.43	21.82	36.29	34.07	66
sleeve	rękaw	5	57.7931	59.6786	29.6	22.88	26.56	16.08	26.04	51.44
pace	tempo	5	57.8462	65.5172	44.3	21.13	42.43	56.52	38	61.83
legend	legenda	7	57.8621	71.1786	55.61	14.13	45.68	45.95	59.35	39
city	miasto	6	57.8667	65.1786	55.15	34.2	55.7	74.35	38.25	72.7
otter	wydra	5	57.8929	40	55.68	19.21	33.53	30.7	47.63	43.8
brain	mózg	4	57.9	85.4483	71.8	14.6	40.77	77.36	44.12	85.48
navel	pępek	5	57.931	38.4667	27.16	27.24	21.65	16.48	21.88	43.04
prey	zdobycz	7	57.9333	70.1071	65.74	15.09	58.65	64.7	45.43	54.39
judo	dżudo	5	58	67.1538	29.27	19.39	47.33	23.64	28.61	54.39
locker	szafka	6	58	46.1379	32.36	18.04	26.67	28.17	20.71	59.39
medicine	medycyna	8	58.0345	86.7333	60.71	19.43	48.89	70.71	33.96	90.61
challenge	wyzwanie	8	58.069	74.5	55.95	29.85	59.15	73.85	44	76.75
road	droga	5	58.069	61.9655	31.2	24.47	28.87	68.19	12.13	43.53
route	trasa	5	58.0769	61.7407	53.11	20.47	34.84	50.05	35	65.53
pool	basen	5	58.1	62.6667	42.73	22.77	42.68	30	32.73	47.95
trick	sztuczka	8	58.1333	70.1034	44.2	25.38	49.17	27.3	43.83	53.46
shorts	szorty	6	58.1818	33.6296	44.87	16.3	29.23	26.64	31.87	46.91
sketch	szkic	5	58.1875	66.5714	55.28	17.31	23.77	46.3	40.35	61.24
hedge	żywopłot	8	58.2069	58.4828	30.65	23.3	31.48	21.57	22.96	49.91
woodpecker	dzięcioł	8	58.2069	50.1111	46.68	14.32	34.05	24.4	32.68	61.1
grenade	granat	6	58.2069	54.0714	18.19	44.24	54.29	32.85	34.38	67.24
hood	kaptur	6	58.2143	43.4828	29.64	19.86	33.14	30.71	24.89	41.77
tender	oferta	6	58.2143	70.5185	52.35	17.55	43.72	55.5	34.4	70.22
cougar	puma	4	58.2667	69	36.94	15.44	59.11	26.28	34.28	48.78
poster	plakat	6	58.2813	67.4516	49.67	12.9	27	32.24	42.05	48.67
bird	ptak	4	58.2917	62.1579	52.21	21.78	32.67	23.7	39.08	46.65
billiards	bilard	6	58.3077	63.3889	46.71	14.54	44	19.71	29.25	58.96
leopard	lampart	7	58.3226	61.0357	34.89	22.78	50.72	23.61	33.11	49.11
wink	mrugnięcie	10	58.3793	48.3448	27.32	20.25	18.43	34.78	34.96	55.17
tandem	tandem	6	58.4483	56.1379	29.84	21.53	33.25	38	26	50.77
tail	ogon	4	58.4667	49.2564	34.95	18.32	30.21	18.26	33.26	37.37
wig	peruka	6	58.5	49.7857	29.39	35.7	27.59	28.21	36.59	45
switch	włącznik	8	58.5517	63	25.5	8.39	31.44	27.28	19.17	62.5
capacity	pojemność	9	58.5862	67.0714	30.33	16.2	38.47	25.63	37	31.67
role	rola	4	58.5862	69.1379	46.4	31.76	32.75	53.43	40.54	52.48
soap	mydło	5	58.5926	59.7407	56.8	18.9	25.75	38.05	36.7	42.75
jay	sójka	5	58.6207	57.5	40.57	9.33	16.52	16.52	24.62	47.14
glow	poświata	8	58.6207	63.9286	52.79	15.79	25.26	31.5	41.21	46.4
chunk	kawałek	7	58.6207	45.5926	29.29	27.95	30	30.57	35.14	49.86
blackbird	kos	3	58.6486	57.4444	44.21	19.47	26.21	29.37	33.53	44.37
prudence	roztropność	11	58.6667	69.9286	55.89	21.47	34.74	68.42	27.68	81.95
knob	wypukłość	9	58.6667	48.7917	40.83	31.3	28.73	27.59	35.14	56.55
ox	wół	3	58.6774	42	19.67	29.53	24.27	18.67	20.53	54.53
train	pociąg	6	58.6897	55.8276	51.19	44.91	42.9	53.35	34.9	48.62
band	pasmo	5	58.7027	51.875	28.37	20.9	28.77	29.38	27.66	52.1
cricket	krykiet	7	58.7778	54.2414	21.56	18.25	22.38	15.31	21.88	63.13
pelvis	miednica	8	58.8276	52.2857	33.62	14.67	18	24.33	24.9	58.38
attic	poddasze	8	58.8621	51.4483	41.78	22.78	26.27	28.23	39.04	46.77
butter	masło	5	58.8667	48.1538	41.92	9.57	18.25	23.26	32.33	39.48
root	korzeń	6	58.9333	52.1071	34	47.8	28.67	80.5	42.73	36.67
bears	niedźwiedzie	12	58.9429	58.25	40.35	40.25	54.35	42.9	40	36.9
papa	papa	4	58.9655	45.0385	42.44	17.5	20.06	20.94	41.17	46.5
implementing	wykonywanie	11	59	67.4643	36.41	31.86	42.5	65.64	31.64	75.09
ode	oda	3	59.0333	67.2857	43.64	28.23	34.04	23.78	51.04	32.72
quay	molo	4	59.0357	61.7333	45.39	10.46	15.57	24.68	45.5	45.75
shelf	półka	5	59.0938	59.5862	25.84	10.52	14.76	26.76	10.24	74.16
knight	rycerz	6	59.1071	61.2143	48.95	9.35	56.89	30.37	61.58	37.26
to will	chcenie	7	59.1071	72.9615	60.5	16.81	56.85	68.96	68.96	39.88
rice	ryż	3	59.1667	60.9189	50.64	20.04	21.79	34.78	37.67	45.22
yard	podwórze	8	59.1724	43.1786	56.56	17.04	29.46	30.19	43.38	43.6
hunk	kromka	6	59.1724	44.1379	35.96	5.76	14.4	45.16	23.84	53.84
medal	medal	5	59.2069	77.8214	70.28	18.44	35.83	54.83	40.46	49.22
member	członek	7	59.2143	59.2414	43.47	23.95	37.42	40.58	33.84	31.05
duke	książę	6	59.2414	61.7667	55.84	24.92	34.08	39.24	52.24	38
sea	morze	5	59.25	59.069	64.41	4.29	22.38	29.62	55.1	41.36
flour	mąka	4	59.2941	59.2222	44.3	16.55	19.25	41.3	28.95	43.15
hairdresser	fryzjer	7	59.3226	67.1724	56.78	19.37	36.56	47.93	43.67	49.67
god	bóg	3	59.3333	67.8214	39.61	39.61	22.52	49.91	43.52	40.74
choice	wybór	5	59.3448	78.4828	45.48	26.31	53.92	81.78	53.81	75.88
hare	zając	5	59.3571	54.0714	45.5	18.18	30.91	11.68	22.68	33.09
run	bieg	4	59.4138	68.4444	28.07	27.3	49.55	31	25.76	45.27
bean	fasola	6	59.5714	45.1471	39.2	24.2	18.25	20.4	19.5	51.5
shelter	schronisko	10	59.5806	47.9259	39.08	49.28	47.5	59.48	43.17	31
cover-up	gaśnica	7	59.5926	60	29.42	29.84	53.63	50	39.47	61.85
goose	gęś	3	59.6207	36.5769	34.13	20.05	26.27	20.32	35.82	35.14
bag	torba	5	59.6429	53.6667	27.96	20	25.58	24.38	34.04	44.88
mood	nastrój	7	59.6429	51.08	69.59	67.7	73.5	70.43	19.17	42.1
shop	sklep	5	59.6897	60.0938	46.76	29.04	45.08	54.6	42.96	60.88
beech	buk	3	59.7059	47.8857	27.67	13.9	11.95	22.76	30.38	45.24
troop	gromada	7	59.7143	56.6296	36.3	35.65	51.25	47.5	40.4	46.8
crop	wole	4	59.7778	52.5185	37.21	24.09	25.97	31.09	44.3	53.42
order	zamówienie	10	59.7931	62	55.9	7.1	33.11	35.58	25.47	65.84
stocking	pończocha	9	59.8824	44.5	46	22.27	43.73	44.81	32.73	50.4
fashion	moda	4	59.9231	62.7586	58.33	16.86	34.88	40.95	61.48	35.57
gender / sex	płeć	4	59.9231	59.4643	45.12	22.04	32	49.84	56.6	35.36
cuteness	bystrość	8	59.931	86.5862	68.59	14.54	52.14	73.43	36.86	83.54
appearance	wygląd	6	60	61.3103	55.75	39.25	58.95	72.8	64.3	29.1
righteousness	prawość	7	60.0333	71.7407	57.06	27.78	36.11	67.56	43.83	60.06
preference	preferencja	11	60.037	73.8462	53.78	19.15	41.33	69.33	55.22	62.11
queen	królowa	7	60.2143	77.7143	57.57	18.3	41.87	48.96	52.52	50.17
tuft	kępka	5	60.25	38.2432	33.35	18.73	16.18	12.68	29.73	40
kerchief	chusta	6	60.2759	55.9286	30.55	19.55	17.94	21.5	20.65	60.22
jug	dzbanek	7	60.2759	46.8929	39	18.68	18	16.82	33.14	43.91
mug	kubek	5	60.28	57.0357	52.97	13.71	24.22	24.19	41.06	42.23
thigh	udo	3	60.3	46.069	24.8	22.27	41.67	26.87	34.67	37.6
custom	zwyczaj	7	60.3571	52.9286	40.6	18.28	32.56	52.36	41.92	44.4
honor	honor	5	60.3571	75.4615	62.45	19.36	46.77	69.27	53.41	28.27
testicle	jądro	5	60.3571	44.5484	38.21	15.79	41.05	44.1	35.47	71.7
vision	wizja	5	60.3793	72.1154	69.52	19.22	59.3	80.91	57.57	54.65
fireworks	fajerwerki	10	60.4444	42.3704	61.4	24.75	71.39	35.78	59.22	31.54
stalk	łodyga	6	60.4615	50.2857	36.91	16.26	18.57	23.7	25.22	37.57
balcony	balkon	6	60.5	47.4444	48.29	11.79	30.54	44.79	39.07	39.9
performance	wydajność	9	60.5312	87.0741	68.67	13.89	40.78	70.83	46.61	83.83
sapphire	szafir	6	60.5385	40.3214	54.67	11.83	36.83	40	43.96	35.63
sandal	sandał	6	60.5625	47.7692	27.3	22.3	21.26	21.48	19.61	51
bar	bar	3	60.5862	38.3684	54.1	20.4	52.9	35.75	44.8	33
pro	zawodowiec	10	60.5862	88.8929	69.3	15.1	42.3	79.7	46.35	73.25
fringe	frędzle	7	60.6	43.4444	43.92	17.76	31.4	15.16	28.28	37.28
exercise	ćwiczenie	10	60.6	80.0714	57.39	27.17	51.41	59	32.5	68.18
shirt	koszula	7	60.6129	76.2069	49.4	18.25	26.85	40.6	33.35	54.25
cleverness	spryt	5	60.6333	69.2333	66.78	8.94	53.28	53.56	36.22	74.72
apron	fartuch	7	60.6452	65	45.26	21.89	37.89	32.4	35.37	61.25
protection	ochrona	7	60.6875	69.7931	57.94	11.35	24.63	71.55	57.61	56.32
path	ścieżka	7	60.7097	59.2903	57.22	20.26	41.22	57.48	40.26	54.04
uncle	wujek	5	60.7419	39.5357	51.57	19.52	33.13	47.39	44.65	43.09
kayak	kajak	5	60.7667	53.4643	44.83	28.7	37.17	21.48	23.22	44.57
describing	opisywanie	10	60.7857	67.1852	46.96	12.04	36.64	55.21	50.71	61.43
jewel	klejnot	7	60.7931	62.8667	65.1	10.9	41.85	44.7	52.35	44.2
heaven	niebiosa	8	60.8	74.3448	60.11	17.43	47.57	50.64	67.68	20.96
ace	as	2	60.8065	70.4	55.22	13.5	34.78	37.56	43.56	58.72
barn	stodoła	7	60.8205	41.6486	35.95	20.64	22	19.18	31.41	57.5
car	samochód	8	60.8966	71.1852	58.48	22.48	56.22	57.09	39.09	64.04
blood	krew	4	60.9	45.5556	17.35	50.04	63.83	51.75	53.17	50.65
foam	piana	5	60.9615	44.7805	46.36	15.88	29	22.7	38.19	39.12
front	przód	5	60.9643	71	52.72	23.48	23.08	46.78	33.33	53.3
explosion	wybuch	6	60.9643	35.5172	14.81	73	83.03	56.41	40.93	52.1
faith	wiara	5	61	48.5517	45.32	26.14	44.52	49.38	75.1	23.27
gala	gala	4	61	69	38	21.36	35.71	34.61	28.04	49.74
intellect	intelekt	8	61	93.2143	67.67	10.17	38.17	83.06	39.78	87.56
atlas	atlas	5	61.0345	75.3103	38.33	5	13.95	24.9	15.24	84.33
bark	kora	4	61.0357	50.2647	31.92	17.22	18.67	21.04	34.33	48.22
volcano	wulkan	6	61.0357	51.6207	37.56	29.16	58.62	37.72	52.6	49.4
icon	ikona	5	61.037	65.3421	63.3	18.3	35.8	50.3	40.1	51.55
voyage	rejs	4	61.037	59.1034	72.95	23.16	39.21	49.7	57.05	43.6
trumpet	trąbka	6	61.037	46.2051	34.22	16.5	48.17	20.22	29.72	45.61
pen	pióro	5	61.069	75.3214	48.35	11.15	17	42.7	45.5	55.05
pattern	wzorzec	7	61.0714	75.3103	58.58	15.17	34.22	62.41	52.07	66.97
ride	jazda	5	61.0833	67.2051	47.68	23.12	51.27	50.72	39.4	65.92
cock	kogut	5	61.0938	47.0357	27.13	29.04	44.74	35.22	24.96	48.96
inhabitant	mieszkaniec	11	61.0968	51.3571	35.32	17.96	26.84	52.2	35.36	55.24
sugar	cukier	6	61.1034	40.8966	53.3	23	35.91	22	46.22	38.04
smoke	dym	3	61.2188	38.4483	18.79	56.36	57.46	40.79	34.36	50.7
egg-cell	żółtko	6	61.2759	43.75	20.52	12.68	11.28	13.76	21.56	49.68
letter	list	4	61.2812	72.2963	59.44	20.38	51.81	62.25	53.5	55.75
autonomy	autonomia	9	61.2857	86.6154	72.96	15.26	49.96	83.13	51.26	60.96
comic	komik	5	61.3226	63.3846	54.9	23.6	52.3	30.6	50.9	27.3
shallot	szalotka	8	61.3571	59.0345	48.63	13.53	24.05	15.84	35.42	47.21
bicycle	rower	5	61.4063	62	40.13	20	48.13	15.81	24.87	26.67
racket	rakieta	7	61.4138	79.7308	26.89	19.83	43.28	31.39	21.67	77.11
craft	rzemiosło	9	61.4138	73.1538	48.91	17.23	28.86	46	33.18	63.86
basket	koszyk	6	61.4444	52.3077	30.67	10.19	13.95	29.14	29.71	53.14
whims	humory	6	61.4483	40.7037	31.87	37.53	59.93	42.6	60.27	21.8
banquet	bankiet	7	61.45	65.4167	9.12	67.24	67.21	36.38	22.44	55.41
sprint	sprint	6	61.4643	60.7143	40.18	44.3	30.1	20.43	27.87	21
manner	sposób	6	61.4643	71.7586	56.32	18.32	44.36	74.41	33.73	79.91
piece of furniture	mebel	5	61.4667	54.963	33.52	16.42	12.39	30.73	28.76	59.03
balloon	balon	5	61.5	47.963	58.5	10.72	36.83	22	42.78	42.22
plume	pióropusz	9	61.5172	51.6429	35.81	21	30.73	17.5	33.73	45.92
popularity	popularność	11	61.5172	64.5714	64.56	22.48	64.44	56.93	52.44	41.7
crop	plon	4	61.5714	70.3793	61.42	13	21.58	52.74	37.32	49
panel	płyta	5	61.5769	51.9286	37.58	17.53	17.05	22.16	27.95	54.21
skirt	spódnica	8	61.6	56.6154	55.35	13.43	27.09	35.65	48.09	36.57
pouf	puf	3	61.6129	43.8571	32.14	29	42	18.17	29.9	34.17
cup	puchar	6	61.6176	72.1071	68.57	10.95	46.64	52.41	46.55	60.05
virtue	cnota	5	61.6333	61.3448	16.42	26.71	21.76	12.59	19	53.35
nurse	pielęgniarka	12	61.6429	76.7037	55.86	24.5	15.46	19.57	51.3	87.65
balance	zrównoważenie	13	61.6538	80.9615	62.33	8.53	10.33	70.6	36.93	77.4
lynx	ryś	3	61.6667	59.4444	44.79	15.21	28.58	27.7	35.33	43.21
prudence	rozwaga	7	61.6786	81.1724	60.74	11.95	24.63	77.79	25.37	87.58
melon	melon	5	61.7037	45.5556	40.64	19.45	12.95	16.55	21.09	42.77
innocence	niewinność	10	61.7241	58.0714	48.05	16.14	31.23	59.73	71.5	29.18
earth	ziemia	6	61.7407	65.6667	49.74	18.14	26.09	50.36	52.64	38.55
headrest	zagłówek	8	61.75	51.6429	29.94	15.22	17.67	16.67	16.61	63.78
breath	oddech	6	61.7931	62.75	65.11	12.32	27.74	74.79	61.21	43.95
wealth	bogactwo	8	61.8276	74.5769	78.89	24.32	58.89	77.89	52.42	65.53
growth	wzrost	6	61.8571	70.6897	55.83	16.78	27.39	48.28	18.56	68.39
crocus	krokus	6	61.8667	60.8571	56.16	10.63	23.37	18.74	46.32	31.84
word	słowo	5	61.871	64.9	43.96	27.72	28.67	56.3	30.13	62.96
vase	wazon	5	61.8966	49.7143	35.44	15.54	11.81	19.19	35.54	45.24
twig	gałązka	7	61.9032	49.6897	45.07	4.93	24.67	29.53	41.27	48.47
dune	wydma	5	61.931	43.1852	36.88	15.13	19.46	27.21	28.29	29.96
lobster	homar	5	61.9615	64.7	35.9	27.6	27.28	12.83	25.95	60.61
ration	racja	5	61.963	80.6538	74.31	17.75	46.81	61.94	46.06	78.5
brass band	orkiestra dęta	14	61.9677	68.6667	42.61	25.65	48.06	17.42	42	39.77
penthouse	apartament	10	62	72.4286	67.2	16.7	34.65	52.95	43.5	62
dolphin	delfin	6	62.0333	62.0323	51.45	29.8	19.7	23.48	49.96	34.5
menu	menu	4	62.037	70.3571	57.29	9.48	26.71	32.24	33.14	54.71
stomach	żołądek	7	62.0714	54.2759	32.11	17.28	28.06	41.28	33.22	50.83
rum	rum	3	62.0741	41.88	49.65	28.13	35.13	26.83	44.87	34.43
chunk	kęs	3	62.0882	54.963	48.06	10	35.13	25.94	40.81	45.94
gold coin	złota moneta	12	62.1034	74.037	54.25	14.79	41.04	60.42	28.46	62.38
salad	sałatka	7	62.1379	66.5556	58.78	17.48	25.59	41.09	48.39	45.14
note	uwaga	5	62.1481	66.1481	47	23.65	45.15	75.45	32.25	77.4
peacock	paw	3	62.1765	62.275	48.07	14.21	35.75	26.25	46.46	46.71
truffle	trufla	6	62.1786	55.2222	37.43	17.61	19.7	13.96	23.09	31.39
arm	ramię	5	62.1935	58.7742	39.07	13.11	28.03	36.43	35.21	44.61
tent	namiot	6	62.3	54.5714	47.46	19.31	29.65	27	36.85	49.46
wick	knot	4	62.3333	50.6552	42.67	54.93	31.67	12	45	45.2
lace	koronka	7	62.3548	52.2414	44.22	17.5	32.33	25.28	44.83	52.22
lizard	jaszczurka	10	62.3793	51.2222	38.74	23.43	27.7	22.57	30.39	43.7
cocoon	kokon	5	62.3929	54.5714	28.56	27.94	18.22	21.28	32.83	41.28
guzzler	łasuch	6	62.4138	31.24	50.97	24.3	31.19	42.97	58.48	23.77
valley	dolina	6	62.4667	47.3462	60.85	20.3	18.25	32.6	41.5	41.4
parade	parada	6	62.5333	59.5	43.55	19.63	56.84	35	60.93	36.06
alley / avenue	aleja	5	62.5667	54.1923	39.85	13.27	20.82	27.76	28.7	49.21
country	kraj	4	62.6071	66.5	35.28	29.78	46.28	66.33	42.44	56.06
grain	ziarno	6	62.6667	63.1852	33.55	23.65	22.35	33.55	28.75	53.65
heathland	wrzosowisko	11	62.6667	56.5926	61.08	13.44	14.88	22.88	48.4	41
sock	skarpetka	9	62.6897	43.6296	56.3	9.95	17.63	19.21	34.37	39.63
conscience	sumienie	8	62.7	65.7931	48.54	27.71	56.21	80.86	66.96	50.39
radish	rzodkiewka	10	62.7143	44.7037	45.3	16.78	15.17	17.78	24.74	55.26
sparrow	wróbel	6	62.7241	42.3871	47.56	15.37	32.96	33.41	45.26	30.04
plum	śliwka	6	62.8065	47.3214	36.85	13.42	19	14.24	29.88	41.91
poodle	pudel	5	62.8148	43.8276	49.13	14.39	21.17	13.13	52.21	39.57
nest	gniazdo	7	62.8276	63.8276	53.76	23.44	31.38	41.78	41.38	45.22
forest	las	3	62.8276	63.9667	81.87	8.04	20.77	63.59	56.7	41.41
enemy	wróg	4	62.8276	37.4074	9.39	82.17	86.59	61.91	52.48	24.64
headlight	reflektor	9	62.8667	62.2857	34.33	18.96	37.42	19.3	26.42	56.61
hotel	hotel	5	62.9032	71.0769	61.28	11.56	44.44	37.11	41.39	43.44
desire	pragnienie	10	62.9643	52.5357	14.06	31.74	42.7	20.94	24.35	53.94
fat	tłuszcz	7	62.9655	32.963	19.47	59.16	59.16	33.47	33.16	41.47
gene	gen	3	62.9655	76.8148	43	34.5	42.4	64.2	29.75	64.25
prairie	preria	6	62.9667	45.6538	45.73	14.24	24.85	22.79	33.64	38.3
dollar	dolar	5	62.9667	78.4667	35.76	19.14	27.29	59.43	30.57	73.57
speed	prędkość	8	63	67.9655	56.79	45.32	69.21	55.89	62.05	45.63
astonishment	zdumienie	9	63.0345	50.6129	43.22	29.7	50.26	53.67	52.83	35.17
waist	talia	5	63.0714	57.8276	53.05	24.14	34.55	45.82	29.36	37.68
cloth	materiał	8	63.0741	67	22.8	8.13	19.07	32.13	27.8	76.8
lute	lutnia	6	63.1	55.9	47.86	15.77	34.32	24.23	34.68	46.05
option	opcja	5	63.1379	74.4483	56.53	23.95	36.16	75.05	38.68	76.16
to fluke	fuks	4	63.1515	44.9259	76.39	11.11	58.56	55.22	53.78	22.17
goat	koza	4	63.1852	41.1	34.41	16.59	29	23.09	35.36	34.32
hunk	plasterek	9	63.2069	50.3704	46.11	24.42	29.74	28.4	42.95	41.9
hamster	chomik	6	63.2143	47.7	64.32	10.95	23.84	18.58	50.53	21.26
panther	pantera	7	63.2258	66.96	49.47	27.16	48.26	32.05	36.42	52.5
neighbor	sąsiad	6	63.3103	42.7241	36.52	30.09	37.22	41.61	39	38.13
trophy	trofeum	7	63.3226	78.1852	71.43	20.48	58.59	58.32	48.18	62.41
dove	gołębica	8	63.3226	58.3103	48.13	17.38	22.38	20.13	33.75	46.5
self	jaźń	4	63.3448	67.5926	38.96	27.68	39.32	59	42.04	64.61
top	top	3	63.3571	71.2857	46.5	13.52	28.67	28.76	33.67	52.41
skin	skóra	5	63.3871	61.1923	41.12	23.54	29.65	31.83	42.43	44.29
fox	lis	3	63.4074	55.069	45.83	17.11	32.78	14.5	33.22	53.83
equally	równie	6	63.4074	62.2143	37.27	17.77	22.58	43.24	38.41	50.2
rye	żyto	4	63.4667	48.4815	40.63	10.29	17.54	37.83	30.08	37.88
failure	niepowodzenie	13	63.4828	17.6667	4.45	82.09	77.73	62	57.95	50.86
future	przyszłość	10	63.4828	78.5667	60.89	38.82	76.79	90.79	61.64	63.73
sum	suma	4	63.5	73.037	54.84	33.88	29.25	43.22	28.21	70.96
paintbrush	pędzel	6	63.5333	56.4815	36.57	25.1	34.81	28.9	38.95	50.1
weasel	łasica	6	63.5333	51.3214	49.42	22.68	36.89	25.89	41.58	44.53
carousel	karuzela	8	63.5862	44.1071	58.48	18.57	59.38	19.81	45.76	24.14
plait	warkocz	7	63.5926	59.6333	45.07	19.03	25.1	23.1	30.1	37.41
guide	przewodnik	10	63.6	77.3548	43.43	12	17.81	43.29	27.52	69.38
finger	palec	5	63.6071	48.25	31.71	29.67	41.43	24.2	33	34.26
sherry	sherry	6	63.6897	47.1034	39.91	22.78	27.7	17.74	39.91	38.48
juice	sok	3	63.7	53.2143	54.71	11.11	21.5	31.96	45.18	44.43
shower	prysznic	8	63.7097	58.9655	63.05	9.5	31.44	64.56	48.5	55.22
blister	bąbel	5	63.7273	30.8214	32.74	27.48	32.27	25.82	40.26	34.73
herb	zioło	5	63.75	37.6429	55.36	26.4	43.6	39.28	48.04	42.64
sausage	kiełbasa	8	63.75	64.7419	34.62	38.14	31.52	23.38	25.43	44.24
moment	chwila	6	63.7667	49.8148	50.05	23.24	46.14	51.24	64.38	31.48
elf	elf	3	63.7931	62.7097	41.9	21.45	31.29	22	64.87	23.4
nipple	sutek	5	63.8	48.7419	51.3	27.26	47.82	34.45	50.55	35.23
tribe	plemię	6	63.8148	54.5	51.65	25.09	42.45	59.77	56.61	35.68
traffic	ruch	4	63.8214	61.6207	62.17	25.43	52.91	61.09	31.14	40.77
rattle	grzechotka	10	63.8667	53.0345	31.48	23.76	36.43	19.33	30.67	36.9
hat	kapelusz	8	63.8667	56.6207	42.28	17.4	17.33	29.87	28.96	54.43
marguerite	margerytka	10	64	44.9	43.5	18.09	21.18	22	29.82	40.59
circle	krąg	4	64.0333	50.2414	32.76	29.62	37.28	31	28.97	52.66
puzzle	zagadka	7	64.0357	63.3214	63.56	22.13	66.63	59.75	60.94	89.63
cuckoo	kukułka	7	64.0645	53.7407	46	24.7	33.55	33.6	39.25	31.6
plan	plan	4	64.1481	75.1071	61.91	19.48	30.95	74.76	31.9	80.23
purity	czystość	8	64.1481	77.8889	73.48	19.93	35.88	66.52	60.55	55.9
bacon	boczek	6	64.2333	38.6667	28.58	24.17	32.17	26.29	33.42	35.75
oak	dąb	3	64.2414	64	48.83	12.33	13.06	22.62	25.55	53.53
marmot	świstak	7	64.2593	35.4815	47.96	13.04	21.52	19.17	32.43	46.87
hay	siano	5	64.2759	45.9231	34.33	17	18.62	17	27.93	51.11
lantern	latarnia	8	64.2759	62.6	37.28	22.08	23.72	27.2	20.32	64.28
soother / nipple	smoczek	7	64.3214	34.6333	41.17	22.3	41.43	28.96	58.39	44.7
resourcefulness	zaradność	9	64.3214	87.1	72.83	13.78	41.05	84.77	33.48	82.91
team	zespół	6	64.3214	75.6296	57.17	21.38	58.17	62.41	50.1	60.76
agility	zwinność	8	64.3448	71.963	57.25	12.22	48.21	45.43	35.54	55.87
falcon	sokół	5	64.375	69.8214	42.26	15.07	30.91	35.69	41	47.1
gallop	galop	5	64.375	71.5926	52.32	12.63	59.84	37.8	41.26	46.6
resin	żywica	6	64.4074	63.4286	32	15.5	21.47	21.58	19.42	44.32
easygoing	luzak	5	64.4138	39.2692	52.22	19.96	23.86	33.86	49.09	29.91
holidays	ferie	5	64.4138	51.037	76.53	10.4	36.13	14.5	16.33	55.73
girl/maid	pokojówka	9	64.4375	58.1481	20.03	30.76	24.55	40.79	19.06	67.12
entertainment	rozrywka	8	64.4667	49.1852	88.21	4.59	72	45.21	66.34	29.52
fortune	majątek	7	64.4667	74.7931	68.95	34.28	37.55	71.9	47.81	54.45
apple	jabłko	6	64.5333	62.6207	53.52	11.31	11.19	27	44.88	39.4
pearl	perła	5	64.5517	73	58.67	11	29.39	33.22	30.22	43.56
to fast	szybkość	8	64.6	66.2069	70.9	20.52	72.05	70.33	45.38	62.38
lion	lew	3	64.6071	68.5	47.42	23.91	44.67	20.78	40.58	43.61
coast	wybrzeże	8	64.6429	57.6667	58.47	7.68	25.63	26.05	41.58	28.58
briefs	majtki	6	64.6429	45.8621	45.57	13.61	48.19	26	42.62	45.26
haze	mgiełka	7	64.6552	51.4828	62.1	11.93	34.36	21.6	54.38	49.74
[truncated: 650 more rows]
